# Supplementary material for: 1,8-Bis(4-meth­oxy-3-nitro­phen­yl)naphthalene
Source: Acta Crystallogr Sect E Struct Rep Online. 2011 Sep 14;67(Pt 10):o2630. doi: 10.1107/S1600536811036567 (PMC3201427; doi:10.1107/S1600536811036567)
Supplement: Supplementary file 1 [file e-67-o2630-sup1.cif]

##############################################################################
#                                                                            #
# This CIF contains the data in a paper accepted for publication in          #
# Acta Crystallographica Section E. It conforms to the requirements of       #
# Notes for Authors for Acta Crystallographica Section E, and has been       #
# peer reviewed under the auspices of the IUCr Commission on Journals.       #
#                                                                            #
# Full details of the Crystallographic Information File format               #
# are given in the paper "The Crystallographic Information File (CIF):       #
# a New Standard Archive File for Crystallography" by S. R. Hall, F. H.      #
# Allen and I. D. Brown [Acta Cryst. (1991), A47, 655-685].                  #
#                                                                            #
# The current version of the core CIF dictionary is obtainable from          #
# ftp://ftp.iucr.org/pub/cif_core.dic.                                       #
#                                                                            #
# Software is freely available for graphical display of the structure(s)     #
# in this CIF. For information consult the CIF software page                 #
# http://www.iucr.org/resources/cif/software.                                #
#                                                                            #
# This file may be used for bona fide research purposes within the           #
# scientific community so long as proper attribution is given to the journal # 
# article from which it was obtained.                                        #
#                                                                            #
##############################################################################
data_I
_audit_creation_method     SHELXL-97
_chemical_name_systematic
;
1,8-Bis-(4-methoxy-3-nitrophenyl)naphthalene
;
_chemical_name_common     ' '
_chemical_formula_moiety     'C24 H18 N2 O6'
_chemical_formula_sum     'C24 H18 N2 O6'
_chemical_formula_iupac     'C24 H18 N2 O6'
_chemical_formula_weight     430.40
_chemical_melting_point     '494'
_symmetry_cell_setting     tetragonal
_symmetry_space_group_name_H-M     'I 41 c d'
_symmetry_space_group_name_Hall     'I 4bw -2c'
loop_
    _symmetry_equiv_pos_as_xyz
    'x, y, z'
    '-x+1/2, -y+1/2, z+1/2'
    '-y, x+1/2, z+1/4'
    'y+1/2, -x, z+3/4'
    'x, -y, z+1/2'
    '-x+1/2, y+1/2, z'
    '-y, -x+1/2, z+3/4'
    'y+1/2, x, z+1/4'
    'x+1/2, y+1/2, z+1/2'
    '-x+1, -y+1, z+1'
    '-y+1/2, x+1, z+3/4'
    'y+1, -x+1/2, z+5/4'
    'x+1/2, -y+1/2, z+1'
    '-x+1, y+1, z+1/2'
    '-y+1/2, -x+1, z+5/4'
    'y+1, x+1/2, z+3/4'
_cell_length_a     13.3038(9)
_cell_length_b     13.3038(9)
_cell_length_c     22.7868(11)
_cell_angle_alpha     90.00
_cell_angle_beta     90.00
_cell_angle_gamma     90.00
_cell_volume     4033.1(6)
_cell_formula_units_Z     8
_cell_measurement_reflns_used     '4285'
_cell_measurement_theta_min     '2.81'
_cell_measurement_theta_max     '27.52'
_cell_measurement_temperature     293(2)
_exptl_crystal_description     'needle'
_exptl_crystal_colour     'yellow'
_exptl_crystal_size_max     0.35
_exptl_crystal_size_mid     0.24
_exptl_crystal_size_min     0.12
_exptl_crystal_density_diffrn     1.418
_exptl_crystal_density_meas     ?
_exptl_crystal_density_method     'not measured'
_exptl_crystal_F_000     1792
_exptl_absorpt_coefficient_mu     0.103
_exptl_absorpt_correction_type     multi-scan
_exptl_absorpt_process_details     '(SADABS; Bruker, 2003)'
_exptl_absorpt_correction_T_min     0.9647
_exptl_absorpt_correction_T_max     0.9881
_exptl_special_details
;
;
_diffrn_ambient_temperature     293(2)
_diffrn_radiation_type     MoK\a
_diffrn_radiation_wavelength     0.71073
_diffrn_radiation_source     'fine-focus sealed tube'
_diffrn_radiation_monochromator     graphite
_diffrn_measurement_device_type     'Bruker SMART CCD area-detector'
_diffrn_measurement_device     'Bruker Smart APEX'
_diffrn_measurement_method     'Omega Scan'
_diffrn_detector_area_resol_mean     ?
_diffrn_reflns_number     9753
_diffrn_reflns_av_R_equivalents     0.0226
_diffrn_reflns_av_sigmaI/netI     0.0180
_diffrn_reflns_theta_min     2.81
_diffrn_reflns_theta_max     25.48
_diffrn_reflns_theta_full     25.48
_diffrn_measured_fraction_theta_max     1.000
_diffrn_measured_fraction_theta_full     1.000
_diffrn_reflns_limit_h_min     -12
_diffrn_reflns_limit_h_max     16
_diffrn_reflns_limit_k_min     -16
_diffrn_reflns_limit_k_max     14
_diffrn_reflns_limit_l_min     -25
_diffrn_reflns_limit_l_max     27
_diffrn_standards_number     ?
_diffrn_standards_interval_count     ?
_diffrn_standards_interval_time     ?
_diffrn_standards_decay_%     ?
_refine_special_details
;
Refinement of <i>F</i>^2^ against ALL reflections. The weighted <i>R</i>-factor
<i>wR</i> and goodness of fit <i>S</i> are based on <i>F</i>^2^, conventional
<i>R</i>-factors <i>R</i> are based on <i>F</i>, with <i>F</i> set to zero for
negative <i>F</i>^2^. The threshold expression of <i>F</i>^2^ >
\s(<i>F</i>^2^) is used only for calculating <i>R</i>-factors(gt) <i>etc</i>.
and is not relevant to the choice of reflections for refinement.
<i>R</i>-factors based on <i>F</i>^2^ are statistically about twice as large
as those based on <i>F</i>, and <i>R</i>- factors based on ALL data will be
even larger.
;
_reflns_number_total     959
_reflns_number_gt     918
_reflns_threshold_expression     I>2\s(I)
_refine_ls_structure_factor_coef     Fsqd
_refine_ls_matrix_type     full
_refine_ls_R_factor_all     0.0394
_refine_ls_R_factor_gt     0.0348
_refine_ls_wR_factor_gt     0.0850
_refine_ls_wR_factor_ref     0.0875
_refine_ls_goodness_of_fit_ref     1.071
_refine_ls_restrained_S_all     1.070
_refine_ls_number_reflns     959
_refine_ls_number_parameters     156
_refine_ls_number_restraints     1
_refine_ls_hydrogen_treatment     refU
_refine_ls_weighting_scheme     calc
_refine_ls_weighting_details
         'calc w=1/[\s^2^(Fo^2^)+(0.0507P)^2^+0.8056P] where P=(Fo^2^+2Fc^2^)/3'
_atom_sites_solution_hydrogens     geom
_atom_sites_solution_primary     direct
_atom_sites_solution_secondary     difmap
_refine_ls_shift/su_max     0.001
_refine_ls_shift/su_mean     0.000
_refine_diff_density_max     0.186
_refine_diff_density_min     -0.197
_refine_ls_extinction_method     none
_refine_ls_extinction_coef     ?
_refine_ls_abs_structure_details     ?
loop_
    _atom_type_symbol
    _atom_type_description
    _atom_type_scat_dispersion_real
    _atom_type_scat_dispersion_imag
    _atom_type_scat_source
    'C' 'C' 0.0033 0.0016
                         'International Tables Vol C Tables 4.2.6.8 and 6.1.1.4'
    'H' 'H' 0.0000 0.0000
                         'International Tables Vol C Tables 4.2.6.8 and 6.1.1.4'
    'N' 'N' 0.0061 0.0033
                         'International Tables Vol C Tables 4.2.6.8 and 6.1.1.4'
    'O' 'O' 0.0106 0.0060
                         'International Tables Vol C Tables 4.2.6.8 and 6.1.1.4'
_computing_data_collection     'SMART (Bruker, 2003)'
_computing_cell_refinement     'SAINT (Bruker, 2003)'
_computing_data_reduction     'SAINT (Bruker, 2003)'
_computing_structure_solution     'SHELXS97 (Sheldrick, 2008)'
_computing_structure_refinement     'SHELXL97 (Sheldrick, 2008)'
_computing_molecular_graphics     'PyMOL (DeLano, 2004)'
_computing_publication_material     'SHELXTL (Sheldrick, 2008)'
loop_
    _atom_site_type_symbol
    _atom_site_label
    _atom_site_fract_x
    _atom_site_fract_y
    _atom_site_fract_z
    _atom_site_U_iso_or_equiv
    _atom_site_adp_type
    _atom_site_calc_flag
    _atom_site_refinement_flags
    _atom_site_occupancy
    _atom_site_symmetry_multiplicity
    _atom_site_disorder_assembly
    _atom_site_disorder_group
    N N1 0.82311(12) 0.58354(11) 0.35152(7) 0.0469(4) Uani d . 1 1 . .
    O O2 0.76244(14) 0.63612(12) 0.32705(7) 0.0833(6) Uani d . 1 1 . .
    O O3 0.85433(18) 0.60222(14) 0.40005(7) 0.0931(7) Uani d . 1 1 . .
    O O4 0.86899(11) 0.40341(10) 0.40686(6) 0.0546(4) Uani d . 1 1 . .
    C C1 0.92726(13) 0.43673(14) 0.16094(8) 0.0426(4) Uani d . 1 1 . .
    C C2 0.86451(15) 0.37792(16) 0.12783(10) 0.0533(5) Uani d . 1 1 . .
    H H2 0.8188 0.3365 0.1470 0.057(6) Uiso calc R 1 1 . .
    C C3 0.86637(18) 0.37761(19) 0.06630(10) 0.0624(6) Uani d . 1 1 . .
    H H3 0.8232 0.3362 0.0452 0.054(6) Uiso calc R 1 1 . .
    C C4 1.06781(17) 0.56135(18) 0.03803(9) 0.0603(6) Uani d . 1 1 . .
    H H4 1.0675 0.5600 -0.0028 0.052(6) Uiso calc R 1 1 . .
    C C5 1.0000 0.5000 0.06919(11) 0.0483(6) Uani d S 1 2 . .
    C C6 1.0000 0.5000 0.13242(11) 0.0416(5) Uani d S 1 2 . .
    C C7 0.91362(12) 0.42884(13) 0.22606(7) 0.0398(4) Uani d . 1 1 . .
    C C8 0.87701(11) 0.50813(12) 0.25959(7) 0.0373(4) Uani d . 1 1 . .
    H H8 0.8617 0.5689 0.2416 0.033(4) Uiso calc R 1 1 . .
    C C9 0.86311(12) 0.49760(12) 0.31946(7) 0.0384(4) Uani d . 1 1 . .
    C C10 0.88427(12) 0.40744(13) 0.34828(8) 0.0417(4) Uani d . 1 1 . .
    C C11 0.91814(14) 0.32758(13) 0.31419(9) 0.0460(4) Uani d . 1 1 . .
    H H11 0.9317 0.2660 0.3318 0.056(5) Uiso calc R 1 1 . .
    C C12 0.93181(13) 0.33873(14) 0.25471(8) 0.0455(4) Uani d . 1 1 . .
    H H12 0.9540 0.2839 0.2330 0.042(5) Uiso calc R 1 1 . .
    C C13 0.89059(19) 0.31077(18) 0.43594(9) 0.0624(6) Uani d . 1 1 . .
    H H13A 0.8490 0.2585 0.4200 0.069(7) Uiso calc R 1 1 . .
    H H13B 0.8772 0.3177 0.4771 0.083(8) Uiso calc R 1 1 . .
    H H13C 0.9601 0.2938 0.4302 0.067(6) Uiso calc R 1 1 . .
loop_
    _atom_site_aniso_label
    _atom_site_aniso_U_11
    _atom_site_aniso_U_22
    _atom_site_aniso_U_33
    _atom_site_aniso_U_12
    _atom_site_aniso_U_13
    _atom_site_aniso_U_23
    N1 0.0583(9) 0.0482(8) 0.0342(8) 0.0077(7) -0.0010(7) 0.0013(6)
    O2 0.1003(13) 0.0813(11) 0.0682(11) 0.0486(10) -0.0270(10) -0.0212(9)
    O3 0.1602(18) 0.0772(12) 0.0417(10) 0.0396(12) -0.0298(11) -0.0138(8)
    O4 0.0720(9) 0.0572(8) 0.0347(7) 0.0103(6) 0.0072(6) 0.0128(6)
    C1 0.0463(9) 0.0471(9) 0.0345(9) 0.0074(7) -0.0020(7) -0.0019(7)
    C2 0.0553(11) 0.0579(12) 0.0467(10) 0.0007(9) -0.0051(10) -0.0060(9)
    C3 0.0673(13) 0.0728(14) 0.0470(12) 0.0058(10) -0.0176(11) -0.0178(10)
    C4 0.0719(13) 0.0799(15) 0.0292(9) 0.0164(12) 0.0086(9) 0.0108(10)
    C5 0.0563(15) 0.0583(15) 0.0305(14) 0.0153(11) 0.000 0.000
    C6 0.0476(13) 0.0499(13) 0.0274(11) 0.0130(11) 0.000 0.000
    C7 0.0386(8) 0.0464(10) 0.0343(9) -0.0015(7) -0.0013(7) 0.0012(7)
    C8 0.0370(8) 0.0414(8) 0.0335(8) 0.0013(6) -0.0048(7) 0.0050(7)
    C9 0.0377(8) 0.0433(9) 0.0342(9) 0.0009(6) -0.0013(7) -0.0010(7)
    C10 0.0416(9) 0.0457(9) 0.0380(9) 0.0016(7) 0.0002(8) 0.0064(7)
    C11 0.0541(10) 0.0381(9) 0.0457(11) 0.0020(7) 0.0009(8) 0.0097(7)
    C12 0.0506(10) 0.0417(9) 0.0442(10) 0.0015(7) 0.0005(8) -0.0036(8)
    C13 0.0770(15) 0.0650(13) 0.0452(13) 0.0061(11) 0.0006(10) 0.0205(10)
_geom_special_details
;
All e.s.d.'s (except the e.s.d. in the dihedral angle between two l.s. planes)
are estimated using the full covariance matrix. The cell e.s.d.'s are taken
into account individually in the estimation of e.s.d.'s in distances, angles
and torsion angles; correlations between e.s.d.'s in cell parameters are only
used when they are defined by crystal symmetry. An approximate (isotropic)
treatment of cell e.s.d.'s is used for estimating e.s.d.'s involving l.s.
planes.
;
loop_
    _geom_bond_atom_site_label_1
    _geom_bond_atom_site_label_2
    _geom_bond_site_symmetry_2
    _geom_bond_distance
    _geom_bond_publ_flag
    N1 O2 . 1.205(2) ?
    N1 O3 . 1.207(2) ?
    N1 C9 . 1.457(2) ?
    O4 C10 . 1.351(2) ?
    O4 C13 . 1.428(3) ?
    C1 C2 . 1.371(3) ?
    C1 C6 . 1.438(2) ?
    C1 C7 . 1.499(2) ?
    C2 C3 . 1.402(3) ?
    C2 H2 . 0.9300 ?
    C3 C4 10_654 1.357(3) ?
    C3 H3 . 0.9300 ?
    C4 C3 10_654 1.357(3) ?
    C4 C5 . 1.409(3) ?
    C4 H4 . 0.9300 ?
    C5 C4 10_654 1.409(3) ?
    C5 C6 . 1.441(3) ?
    C6 C1 10_654 1.438(2) ?
    C7 C12 . 1.386(3) ?
    C7 C8 . 1.390(2) ?
    C8 C9 . 1.384(2) ?
    C8 H8 . 0.9300 ?
    C9 C10 . 1.396(2) ?
    C10 C11 . 1.391(3) ?
    C11 C12 . 1.376(3) ?
    C11 H11 . 0.9300 ?
    C12 H12 . 0.9300 ?
    C13 H13A . 0.9600 ?
    C13 H13B . 0.9600 ?
    C13 H13C . 0.9600 ?
loop_
    _geom_angle_atom_site_label_1
    _geom_angle_atom_site_label_2
    _geom_angle_atom_site_label_3
    _geom_angle_site_symmetry_1
    _geom_angle_site_symmetry_3
    _geom_angle
    _geom_angle_publ_flag
    O2 N1 O3 . . 122.34(16) ?
    O2 N1 C9 . . 117.92(15) ?
    O3 N1 C9 . . 119.67(16) ?
    C10 O4 C13 . . 117.53(15) ?
    C2 C1 C6 . . 119.70(18) ?
    C2 C1 C7 . . 115.55(17) ?
    C6 C1 C7 . . 124.75(16) ?
    C1 C2 C3 . . 122.8(2) ?
    C1 C2 H2 . . 118.6 ?
    C3 C2 H2 . . 118.6 ?
    C4 C3 C2 10_654 . 119.0(2) ?
    C4 C3 H3 10_654 . 120.5 ?
    C2 C3 H3 . . 120.5 ?
    C3 C4 C5 10_654 . 121.4(2) ?
    C3 C4 H4 10_654 . 119.3 ?
    C5 C4 H4 . . 119.3 ?
    C4 C5 C4 . 10_654 119.5(3) ?
    C4 C5 C6 . . 120.27(13) ?
    C4 C5 C6 10_654 . 120.27(13) ?
    C1 C6 C1 10_654 . 126.3(2) ?
    C1 C6 C5 10_654 . 116.87(11) ?
    C1 C6 C5 . . 116.87(11) ?
    C12 C7 C8 . . 117.29(15) ?
    C12 C7 C1 . . 120.37(16) ?
    C8 C7 C1 . . 122.23(15) ?
    C9 C8 C7 . . 120.78(15) ?
    C9 C8 H8 . . 119.6 ?
    C7 C8 H8 . . 119.6 ?
    C8 C9 C10 . . 121.58(15) ?
    C8 C9 N1 . . 117.62(14) ?
    C10 C9 N1 . . 120.79(15) ?
    O4 C10 C11 . . 124.76(15) ?
    O4 C10 C9 . . 117.93(15) ?
    C11 C10 C9 . . 117.31(16) ?
    C12 C11 C10 . . 120.71(17) ?
    C12 C11 H11 . . 119.6 ?
    C10 C11 H11 . . 119.6 ?
    C11 C12 C7 . . 122.28(17) ?
    C11 C12 H12 . . 118.9 ?
    C7 C12 H12 . . 118.9 ?
    O4 C13 H13A . . 109.5 ?
    O4 C13 H13B . . 109.5 ?
    H13A C13 H13B . . 109.5 ?
    O4 C13 H13C . . 109.5 ?
    H13A C13 H13C . . 109.5 ?
    H13B C13 H13C . . 109.5 ?
loop_
    _geom_torsion_atom_site_label_1
    _geom_torsion_atom_site_label_2
    _geom_torsion_atom_site_label_3
    _geom_torsion_atom_site_label_4
    _geom_torsion_site_symmetry_1
    _geom_torsion_site_symmetry_2
    _geom_torsion_site_symmetry_3
    _geom_torsion_site_symmetry_4
    _geom_torsion
    _geom_torsion_publ_flag
    C6 C1 C2 C3 . . . . -1.2(3) ?
    C7 C1 C2 C3 . . . . 178.96(19) ?
    C1 C2 C3 C4 . . . 10_654 -0.7(3) ?
    C3 C4 C5 C4 10_654 . . 10_654 179.3(2) ?
    C3 C4 C5 C6 10_654 . . . -0.7(2) ?
    C2 C1 C6 C1 . . . 10_654 -177.96(18) ?
    C7 C1 C6 C1 . . . 10_654 1.86(12) ?
    C2 C1 C6 C5 . . . . 2.04(18) ?
    C7 C1 C6 C5 . . . . -178.14(12) ?
    C4 C5 C6 C1 . . . 10_654 -1.12(13) ?
    C4 C5 C6 C1 10_654 . . 10_654 178.88(13) ?
    C4 C5 C6 C1 . . . . 178.88(13) ?
    C4 C5 C6 C1 10_654 . . . -1.12(13) ?
    C2 C1 C7 C12 . . . . 63.6(2) ?
    C6 C1 C7 C12 . . . . -116.24(17) ?
    C2 C1 C7 C8 . . . . -112.50(19) ?
    C6 C1 C7 C8 . . . . 67.7(2) ?
    C12 C7 C8 C9 . . . . 2.3(2) ?
    C1 C7 C8 C9 . . . . 178.49(14) ?
    C7 C8 C9 C10 . . . . -0.6(2) ?
    C7 C8 C9 N1 . . . . -179.13(15) ?
    O2 N1 C9 C8 . . . . 34.9(2) ?
    O3 N1 C9 C8 . . . . -142.0(2) ?
    O2 N1 C9 C10 . . . . -143.71(18) ?
    O3 N1 C9 C10 . . . . 39.4(3) ?
    C13 O4 C10 C11 . . . . 0.9(3) ?
    C13 O4 C10 C9 . . . . 179.84(18) ?
    C8 C9 C10 O4 . . . . 179.78(15) ?
    N1 C9 C10 O4 . . . . -1.7(2) ?
    C8 C9 C10 C11 . . . . -1.2(2) ?
    N1 C9 C10 C11 . . . . 177.28(16) ?
    O4 C10 C11 C12 . . . . -179.82(18) ?
    C9 C10 C11 C12 . . . . 1.3(3) ?
    C10 C11 C12 C7 . . . . 0.5(3) ?
    C8 C7 C12 C11 . . . . -2.3(3) ?
    C1 C7 C12 C11 . . . . -178.55(17) ?
data_global
_journal_date_recd_electronic     2011-08-19
_journal_date_accepted     2011-09-08
_journal_name_full     'Acta Crystallographica, Section E'
_journal_year     2011
_journal_volume     67
_journal_issue     10
_journal_page_first     o2630
_journal_page_last     o2630
_journal_paper_category     QO
_journal_coeditor_code     BT5623
_publ_contact_author_name     'Panchami Prabhakaran'
_publ_contact_author_address
;
Division of Organic Chemistry
National Chemical laboratory
Dr. Homi Bhabha Road
Pune 411 008
India
;
_publ_contact_author_email     'ppy.prabhakaran@gmail.com'
_publ_contact_author_fax     '091 20 25902624'
_publ_contact_author_phone     '091 20 25902310'
_publ_section_title
;
1,8-Bis(4-methoxy-3-nitrophenyl)naphthalene
;
loop_
    _publ_author_name
    _publ_author_address
    'Prabhakaran, Panchami'
;
Division of Organic Chemistry
National Chemical Laboratory
Dr. Homi Bhabha Road
Pune 411 008
India
;
    'Puranik, Vedavati G.'
;
Center for Materials Characterization
National Chemical Laboratory
Dr. Homi Bhabha Road
Pune 411 008
India
;
    'Sanjayan, Gangadhar J.'
;
Division of Organic Chemistry
National Chemical Laboratory
Dr. Homi Bhabha Road
Pune 411 008
India
;
_publ_section_synopsis     .
