# Supplementary material for: 1,8-Bis(4-meth­oxy-3-nitro­phen­yl)naphthalene
Source: Acta Crystallogr Sect E Struct Rep Online. 2011 Sep 14;67(Pt 10):o2630. doi: 10.1107/S1600536811036567 (PMC3201427; doi:10.1107/S1600536811036567)
Supplement: Supplementary file 2 [file e-67-o2630-Isup2.hkl]

# 
# h,k,l, Fc-squared, Fo-squared, sigma(Fo-squared) and status flag 
# 
data_I
_shelx_title ' nitdppy in I4(1)cd' 
_shelx_refln_list_code          4 
_shelx_F_calc_maximum      413.64 
_exptl_crystal_F_000      1792.00 
_reflns_d_resolution_high  0.8261 
 
loop_ 
 _symmetry_equiv_pos_as_xyz 
 'x, y, z' 
 '-x+1/2, -y+1/2, z+1/2' 
 '-y, x+1/2, z+1/4' 
 'y+1/2, -x, z+3/4' 
 'x, -y, z+1/2' 
 '-x+1/2, y+1/2, z' 
 '-y, -x+1/2, z+3/4' 
 'y+1/2, x, z+1/4' 
 'x+1/2, y+1/2, z+1/2' 
 '-x+1, -y+1, z+1' 
 '-y+1/2, x+1, z+3/4' 
 'y+1, -x+1/2, z+5/4' 
 'x+1/2, -y+1/2, z+1' 
 '-x+1, y+1, z+1/2' 
 '-y+1/2, -x+1, z+5/4' 
 'y+1, x+1/2, z+3/4' 
 
_cell_length_a    13.3038 
_cell_length_b    13.3038 
_cell_length_c    22.7868 
_cell_angle_alpha  90.000 
_cell_angle_beta   90.000 
_cell_angle_gamma  90.000 
 
_shelx_F_squared_multiplier     1.000 
 
loop_ 
 _refln_index_h 
 _refln_index_k 
 _refln_index_l 
 _refln_F_squared_calc 
 _refln_F_squared_meas 
 _refln_F_squared_sigma 
 _refln_observed_status 
   3   4 -25      155.66      202.82     27.63 o 
   2   5 -25       59.35      112.60     26.66 o 
   4   5 -25      259.41      271.90     33.30 o 
   1   6 -25       44.49      107.35     28.32 o 
   3   6 -25      127.36      173.67     32.19 o 
   2   4 -24        7.37       35.78     21.41 o 
   4   4 -24      220.37      240.81     29.98 o 
   1   5 -24       54.40       96.16     25.97 o 
   3   5 -24       30.64       47.67     25.28 o 
   0   6 -24       35.02       53.74     25.70 o 
   2   6 -24      183.71      195.77     29.57 o 
   4   6 -24        5.21      -29.70     26.53 o 
   1   7 -24      104.51      144.43     22.31 o 
   3   7 -24        3.08       -3.04     29.15 o 
   2   3 -23       26.37       48.91     20.72 o 
   1   4 -23      198.95      211.52     28.05 o 
   3   4 -23      158.29      155.84     27.77 o 
   2   5 -23       98.60       97.26     27.49 o 
   4   5 -23       54.07       70.19     27.91 o 
   1   6 -23       25.30       61.21     17.26 o 
   3   6 -23       21.38       29.01     28.18 o 
   5   6 -23       55.87       72.67     30.95 o 
   2   7 -23      334.18      365.55     25.98 o 
   4   7 -23       72.79       68.94     32.47 o 
   1   8 -23       60.65      100.87     22.69 o 
   3   8 -23       64.41       50.01     32.88 o 
   3   3 -22      238.33      185.27     26.25 o 
   0   4 -22      437.06      431.47     34.13 o 
   2   4 -22      191.65      222.02     29.29 o 
   1   5 -22      309.50      335.12     22.85 o 
   3   5 -22      483.32      474.58     39.65 o 
   5   5 -22       43.11       32.88     27.49 o 
   0   6 -22      153.53      180.02     28.32 o 
   2   6 -22       56.62      103.22     18.42 o 
   4   6 -22       79.74       65.07     30.53 o 
   1   7 -22       19.96       13.25     17.58 o 
   3   7 -22       29.84       -2.07     29.43 o 
   5   7 -22       77.43       49.60     31.22 o 
   0   8 -22       27.62       49.46     29.98 o 
   2   8 -22       65.42       68.47     27.77 o 
   4   8 -22       90.33       59.96     33.71 o 
   1   9 -22        4.59       14.20     21.36 o 
   3   9 -22       19.53       -2.14     38.96 o 
   2   3 -21      241.99      233.88     19.03 o 
   1   4 -21      547.48      547.80     37.72 o 
   3   4 -21      409.04      424.59     24.96 o 
   2   5 -21      307.77      286.27     34.40 o 
   4   5 -21       48.37       66.69     19.24 o 
   1   6 -21       90.55       86.17     19.98 o 
   3   6 -21      117.98      144.65     32.74 o 
   5   6 -21       77.61       63.18     20.89 o 
   2   7 -21       83.53      122.59     32.05 o 
   4   7 -21      113.01      104.17     29.01 o 
   6   7 -21      161.97      156.81     34.26 o 
   1   8 -21       71.74       83.09     20.54 o 
   3   8 -21        6.02       18.90     17.51 o 
   5   8 -21       94.00       79.86     33.30 o 
   2   9 -21       53.54       44.21     21.26 o 
   4   9 -21      125.88      181.11     39.17 o 
   1  10 -21       42.27       36.44     22.69 o 
   3  10 -21       92.77      106.86     22.40 o 
   2   2 -20      610.75      557.89     33.30 o 
   1   3 -20      449.57      436.86     31.22 o 
   0   4 -20     2118.68     1976.52     68.25 o 
   2   4 -20      807.35      738.60     29.03 o 
   4   4 -20      559.48      555.68     39.38 o 
   1   5 -20      341.31      345.67     23.37 o 
   3   5 -20      315.05      321.51     23.35 o 
   0   6 -20      458.71      480.52     39.38 o 
   2   6 -20      153.01      164.03     21.62 o 
   4   6 -20       31.36       26.87     19.02 o 
   6   6 -20     1439.14     1432.44     61.90 o 
   1   7 -20       62.90       69.14     20.38 o 
   3   7 -20      596.26      591.69     30.80 o 
   5   7 -20       66.10       34.13     29.57 o 
   0   8 -20      536.11      611.36     46.28 o 
   2   8 -20      157.71      166.31     24.25 o 
   4   8 -20       49.60       76.39     19.00 o 
   6   8 -20      382.29      444.74     42.28 o 
   1   9 -20       19.56       17.33     21.59 o 
   3   9 -20      375.20      401.03     31.16 o 
   5   9 -20       10.93      -16.72     25.97 o 
   0  10 -20       83.51      118.26     34.13 o 
   2  10 -20       77.97       73.23     23.03 o 
   4  10 -20      203.47      262.62     32.19 o 
   1  11 -20      220.45      263.74     32.05 o 
   1   2 -19      125.20      149.21     23.63 o 
   2   3 -19      126.97      116.91     17.55 o 
   1   4 -19       27.91        8.79     12.68 o 
   3   4 -19      458.23      451.86     25.20 o 
   2   5 -19      603.99      653.13     22.96 o 
   4   5 -19      188.64      173.97     21.38 o 
   1   6 -19        3.98       11.76     18.72 o 
   3   6 -19      152.32      145.37     25.15 o 
   5   6 -19      114.60      101.79     20.71 o 
   2   7 -19       21.82        1.72     17.04 o 
   4   7 -19       74.61       81.81     18.97 o 
   6   7 -19      162.99      175.36     21.60 o 
   1   8 -19       13.32       -1.92     20.07 o 
   3   8 -19       86.26       87.98     19.44 o 
   5   8 -19       80.44       49.32     29.29 o 
   7   8 -19       66.93       56.35     18.40 o 
   2   9 -19      196.15      225.28     23.88 o 
   4   9 -19      178.82      231.16     23.97 o 
   6   9 -19       78.16       49.46     28.46 o 
   1  10 -19      156.57      147.40     22.88 o 
   3  10 -19      646.53      594.38     32.34 o 
   5  10 -19       94.36      144.86     21.12 o 
   2  11 -19      128.18       95.51     31.22 o 
   1   3 -18      569.44      600.18     20.18 o 
   3   3 -18     3457.40     3309.07     90.63 o 
   0   4 -18     1048.76     1042.97     49.05 o 
   2   4 -18       36.55       30.12     14.14 o 
   1   5 -18     1116.88     1123.06     36.78 o 
   3   5 -18     5503.15     5490.06     78.13 o 
   5   5 -18     3783.41     3926.92    106.24 o 
   0   6 -18     8371.83     8757.26    201.58 o 
   2   6 -18       83.77      106.98     24.87 o 
   4   6 -18     2975.36     2985.36     63.76 o 
   1   7 -18     1135.10     1128.87     65.63 o 
   3   7 -18      401.75      383.27     25.89 o 
   5   7 -18      588.50      547.47     29.01 o 
   7   7 -18      174.33      138.71     27.63 o 
   0   8 -18       44.15      108.04     32.33 o 
   2   8 -18      237.09      235.46     24.04 o 
   4   8 -18      696.24      660.63     51.60 o 
   6   8 -18       61.57       57.70     17.13 o 
   1   9 -18      792.71      879.79     42.35 o 
   3   9 -18      141.09      128.98     21.67 o 
   5   9 -18       98.12      117.77     18.76 o 
   7   9 -18       23.85       58.58     26.25 o 
   0  10 -18      264.18      268.44     35.37 o 
   2  10 -18       78.72       50.74     18.71 o 
   4  10 -18       94.04       92.77     20.86 o 
   6  10 -18        4.42       -0.97     26.11 o 
   1  11 -18       91.62      104.18     22.17 o 
   3  11 -18      437.75      456.51     30.67 o 
   5  11 -18      513.19      567.43     31.91 o 
   0  12 -18      232.61      253.66     36.47 o 
   2  12 -18      131.06      123.72     23.25 o 
   1   2 -17      351.99      378.84     19.43 o 
   2   3 -17      540.92      505.85     34.68 o 
   1   4 -17      579.80      580.37     20.70 o 
   3   4 -17     4147.38     4244.81     77.18 o 
   2   5 -17      801.38      760.33     24.89 o 
   4   5 -17      598.33      578.75     27.20 o 
   1   6 -17      860.74      899.06     92.08 o 
   3   6 -17     1503.26     1519.42     33.84 o 
   5   6 -17      108.90      112.14     16.84 o 
   2   7 -17     1184.86     1174.54     38.83 o 
   4   7 -17     1204.08     1211.05     29.92 o 
   6   7 -17      276.14      272.63     21.54 o 
   1   8 -17       55.02       44.93     17.78 o 
   3   8 -17     1569.34     1634.07     46.55 o 
   5   8 -17      119.93      104.90     14.15 o 
   7   8 -17      378.95      351.06     22.37 o 
   2   9 -17      322.41      346.95     26.72 o 
   4   9 -17       67.45       44.51     19.41 o 
   6   9 -17       38.51       17.13     24.04 o 
   8   9 -17        6.18       -6.18     15.07 o 
   1  10 -17      676.84      642.72     32.42 o 
   3  10 -17      649.23      649.52     32.09 o 
   5  10 -17      134.32      156.48     35.02 o 
   7  10 -17       99.86       94.64     27.91 o 
   2  11 -17       61.09       34.73     19.48 o 
   4  11 -17      112.52      127.18     20.59 o 
   6  11 -17       38.89       22.19     38.34 o 
   1  12 -17       30.24       27.72     21.02 o 
   3  12 -17      111.44      135.07     23.48 o 
   0   2 -16      358.79      275.63     23.49 o 
   2   2 -16       99.59       96.16     22.52 o 
   1   3 -16      916.19      920.37     33.43 o 
   0   4 -16     1440.15     1345.78     33.93 o 
   2   4 -16      383.06      355.49     17.91 o 
   4   4 -16      894.10      952.89     45.73 o 
   1   5 -16     2556.88     2564.91     44.21 o 
   3   5 -16     2048.41     2022.41     43.76 o 
   0   6 -16    12280.46    12562.33    269.27 o 
   2   6 -16     2436.26     2459.57     47.62 o 
   4   6 -16      382.90      390.80     18.64 o 
   6   6 -16      498.09      508.57     34.54 o 
   1   7 -16     1030.18      998.71     35.41 o 
   3   7 -16     3563.78     3516.40     65.76 o 
   5   7 -16      719.50      612.01     21.76 o 
   0   8 -16     8260.94     8053.61    190.80 o 
   2   8 -16     1504.09     1474.79     43.03 o 
   4   8 -16      160.68      139.76     17.97 o 
   6   8 -16       97.98       77.48     15.60 o 
   8   8 -16      582.83      606.38     39.38 o 
   1   9 -16       94.65       96.17     20.95 o 
   3   9 -16      266.80      266.54     23.19 o 
   5   9 -16      155.31      174.16     19.45 o 
   7   9 -16       31.80       14.98     26.60 o 
   0  10 -16       33.67        0.55     26.25 o 
   2  10 -16      101.42       99.71     21.57 o 
   4  10 -16      122.72      111.96     19.11 o 
   6  10 -16      113.67      101.01     17.24 o 
   8  10 -16       24.13        2.97     14.93 o 
   1  11 -16      480.32      449.16     28.61 o 
   3  11 -16      286.00      327.27     25.61 o 
   5  11 -16       93.34      115.70     31.91 o 
   7  11 -16       52.40       22.24     21.69 o 
   0  12 -16      101.35       63.14     30.26 o 
   2  12 -16        3.21      -17.92     24.59 o 
   4  12 -16       52.59       37.55     18.31 o 
   1  13 -16        0.94      -24.55     19.98 o 
   1   2 -15      344.18      336.79     13.86 o 
   2   3 -15      192.52      227.18     15.04 o 
   1   4 -15      516.73      496.17     18.89 o 
   3   4 -15     3770.29     3701.98     74.47 o 
   2   5 -15      688.53      670.30     24.60 o 
   4   5 -15      952.67      988.20     31.42 o 
   1   6 -15      659.83      704.85     29.80 o 
   3   6 -15     3608.92     3616.54     55.77 o 
   5   6 -15        7.73        9.40     13.68 o 
   2   7 -15       88.26      103.29     20.37 o 
   4   7 -15      778.94      805.04     23.69 o 
   6   7 -15      294.77      278.21     19.38 o 
   1   8 -15      275.21      270.58     22.26 o 
   3   8 -15     1563.47     1582.66     44.43 o 
   5   8 -15       50.28       58.03     12.00 o 
   7   8 -15      284.94      275.23     20.22 o 
   2   9 -15      183.74      170.02     22.06 o 
   4   9 -15      215.05      236.74     28.60 o 
   6   9 -15      131.73      143.79     13.66 o 
   8   9 -15       15.57        6.26     13.54 o 
   1  10 -15      440.34      420.17     26.73 o 
   3  10 -15     1117.60     1016.52     41.52 o 
   5  10 -15       71.33       62.41     17.62 o 
   7  10 -15      137.16      148.12     18.17 o 
   9  10 -15       82.10       91.29     17.37 o 
   2  11 -15      159.22       80.33     30.05 o 
   4  11 -15      291.21      285.11     24.52 o 
   6  11 -15       12.89       27.84     21.21 o 
   1  12 -15       18.65        5.29     18.85 o 
   3  12 -15       14.35        3.94     19.00 o 
   5  12 -15      110.91      167.75     20.70 o 
   2  13 -15      188.72      185.68     23.70 o 
   1   1 -14     3971.29     4129.46     96.16 o 
   0   2 -14     3327.60     3347.54     57.37 o 
   1   3 -14     2064.89     2243.54     36.82 o 
   3   3 -14     4026.16     4014.51     97.54 o 
   0   4 -14      114.89       77.40     13.81 o 
   2   4 -14     1677.22     1664.10     42.42 o 
   1   5 -14      566.80      548.41     19.14 o 
   3   5 -14     3849.05     3815.03     56.30 o 
   5   5 -14     1468.74     1558.44     53.61 o 
   0   6 -14     6870.82     6729.77    157.92 o 
   2   6 -14       74.78       70.79     12.77 o 
   4   6 -14     1705.94     1680.33     33.31 o 
   1   7 -14     3498.40     3414.35     68.53 o 
   3   7 -14      137.19      130.14     13.28 o 
   5   7 -14     1005.72     1035.53     41.65 o 
   7   7 -14      306.16      302.02     26.80 o 
   0   8 -14      339.31      289.86     34.26 o 
   2   8 -14     1028.11      983.30     34.78 o 
   4   8 -14      502.99      480.12     18.76 o 
   6   8 -14       34.43       39.30     10.41 o 
   1   9 -14     2084.56     2092.12     52.16 o 
   3   9 -14      271.54      250.76     21.29 o 
   5   9 -14      415.87      401.22     21.65 o 
   7   9 -14      488.60      507.18     24.39 o 
   9   9 -14      282.15      262.23     28.88 o 
   0  10 -14     1467.34     1442.25     61.34 o 
   2  10 -14       21.55       23.79     17.78 o 
   4  10 -14      830.21      809.94     41.24 o 
   6  10 -14       75.63       88.81     12.54 o 
   8  10 -14      142.04      146.95     17.39 o 
   1  11 -14      328.56      335.20     24.57 o 
   3  11 -14      549.64      555.78     28.26 o 
   5  11 -14      334.98      352.17     24.41 o 
   7  11 -14      105.55      125.77     16.80 o 
   0  12 -14      521.33      489.91     42.28 o 
   2  12 -14      362.83      367.37     26.35 o 
   4  12 -14       40.64       14.41     17.67 o 
   6  12 -14        4.46       -6.04     15.62 o 
   1  13 -14      119.62       92.85     21.39 o 
   3  13 -14      264.97      232.95     33.57 o 
   1   2 -13     1637.16     1525.27     32.85 o 
   2   3 -13      481.35      503.90     16.76 o 
   1   4 -13      144.84      182.43     10.05 o 
   3   4 -13      362.14      354.06     14.93 o 
   2   5 -13      452.20      420.62     16.39 o 
   4   5 -13      424.55      400.89     15.74 o 
   1   6 -13     1021.22      970.74     23.63 o 
   3   6 -13       79.09       77.20     11.94 o 
   5   6 -13       60.56       41.27     10.53 o 
   2   7 -13     1113.98     1128.93     26.25 o 
   4   7 -13       41.88       52.59     10.66 o 
   6   7 -13      379.86      363.41     19.57 o 
   1   8 -13       25.81       20.50     16.33 o 
   3   8 -13      469.10      491.83     18.24 o 
   5   8 -13      105.77      109.83     12.39 o 
   7   8 -13      355.99      339.42     19.73 o 
   2   9 -13      334.59      394.71     23.69 o 
   4   9 -13      382.72      374.74     16.63 o 
   6   9 -13       77.10       75.57     12.21 o 
   8   9 -13      128.78      148.68     16.86 o 
   1  10 -13      937.02      904.66     40.76 o 
   3  10 -13      603.27      566.11     28.31 o 
   5  10 -13      244.02      207.02     19.36 o 
   7  10 -13      116.23      124.54     12.89 o 
   9  10 -13      448.06      422.22     24.11 o 
   2  11 -13      276.27      264.86     27.08 o 
   4  11 -13       16.73      -12.26     19.00 o 
   6  11 -13       21.34       39.79     15.54 o 
   8  11 -13       80.85      102.47     15.82 o 
   1  12 -13        3.01      -12.04     20.17 o 
   3  12 -13       87.81       95.44     17.46 o 
   5  12 -13       13.26        3.82     15.95 o 
   7  12 -13      120.49      139.07     48.49 o 
   2  13 -13       21.65       28.95     18.57 o 
   4  13 -13       34.14       25.06     17.66 o 
   1  14 -13      185.37      182.72     28.12 o 
   0   2 -12     1358.34     1530.86     32.06 o 
   2   2 -12     2352.68     2346.92     63.42 o 
   1   3 -12     1094.59     1183.86     19.76 o 
   0   4 -12     5015.71     5186.38     81.29 o 
   2   4 -12      441.27      494.67     15.83 o 
   4   4 -12     5861.81     5771.35    128.90 o 
   1   5 -12      476.29      488.77     13.04 o 
   3   5 -12      384.59      381.07     14.42 o 
   0   6 -12      223.58      216.53     15.51 o 
   2   6 -12      216.02      206.29     13.02 o 
   4   6 -12     1059.60      987.37     23.09 o 
   6   6 -12     1866.02     1965.05     60.51 o 
   1   7 -12       64.88       73.88     10.20 o 
   3   7 -12      823.29      823.85     22.80 o 
   5   7 -12      413.80      385.92     18.11 o 
   0   8 -12     2268.74     2308.51     72.26 o 
   2   8 -12       63.51       76.26     10.34 o 
   4   8 -12      261.65      281.21     14.73 o 
   6   8 -12      433.85      423.93     17.00 o 
   8   8 -12     1551.58     1520.03     56.23 o 
   1   9 -12       14.54        4.74     19.96 o 
   3   9 -12      450.57      416.79     24.25 o 
   5   9 -12      185.41      190.77     17.01 o 
   7   9 -12      424.60      476.29     27.63 o 
   0  10 -12       49.00       53.33     24.04 o 
   2  10 -12       60.10       61.73     15.62 o 
   4  10 -12      314.17      267.10     47.73 o 
   6  10 -12      285.81      251.08     15.10 o 
   8  10 -12       54.82       58.69     13.45 o 
  10  10 -12      159.87      181.69     15.20 o 
   1  11 -12      425.37      412.47     35.65 o 
   3  11 -12       66.16       51.31     16.87 o 
   5  11 -12       82.67       97.25     17.53 o 
   7  11 -12      260.48      251.61     15.45 o 
   9  11 -12       82.19       93.47     11.59 o 
   0  12 -12      253.46      252.56     32.05 o 
   2  12 -12      208.37      191.92     21.26 o 
   4  12 -12      745.28      726.74     32.04 o 
   6  12 -12        2.13       -1.70     14.58 o 
   8  12 -12       49.06       47.05     17.67 o 
   1  13 -12      364.80      331.50     25.74 o 
   3  13 -12       25.78        5.33     15.51 o 
   5  13 -12       27.30       11.25     14.85 o 
   0  14 -12      553.47      551.67     45.18 o 
   2  14 -12      153.90      144.12     23.49 o 
   1   2 -11     4668.50     4875.62     76.44 o 
   2   3 -11     4683.85     5104.70     79.38 o 
   1   4 -11     3493.95     3567.36     44.91 o 
   3   4 -11     1303.45     1404.14     25.89 o 
   2   5 -11     1519.86     1302.32     25.72 o 
   4   5 -11       18.91       17.32      8.16 o 
   1   6 -11      191.34      205.55     11.46 o 
   3   6 -11      204.78      207.97     11.67 o 
   5   6 -11      541.40      535.85     17.15 o 
   2   7 -11      112.03      119.43      9.94 o 
   4   7 -11      402.75      407.66     15.41 o 
   6   7 -11      134.86      132.54     11.35 o 
   1   8 -11      311.79      293.08     19.63 o 
   3   8 -11       45.26       64.52     14.88 o 
   5   8 -11      235.34      223.12     19.12 o 
   7   8 -11      370.41      357.27     18.71 o 
   2   9 -11      252.22      272.64     20.91 o 
   4   9 -11      121.51       91.23     11.13 o 
   6   9 -11       68.98       91.95     11.02 o 
   8   9 -11      282.49      283.60     19.90 o 
   1  10 -11       27.13       22.80     14.19 o 
   3  10 -11       12.08        3.11     14.58 o 
   5  10 -11      147.88      132.80     12.07 o 
   7  10 -11      295.52      281.79     15.41 o 
   9  10 -11       71.92       81.66      9.45 o 
   2  11 -11       53.48       46.63     15.34 o 
   4  11 -11      203.12      202.83     18.57 o 
   6  11 -11       50.49       62.77     12.82 o 
   8  11 -11      246.53      233.87     14.09 o 
   1  12 -11       11.94      -14.99     14.93 o 
   3  12 -11       39.73       24.16     22.59 o 
   5  12 -11       31.57       17.01     22.93 o 
   7  12 -11       30.91       30.15      9.56 o 
   2  13 -11      105.64       80.61     18.44 o 
   4  13 -11        1.99        9.90     15.67 o 
   6  13 -11       35.91       59.03     12.35 o 
   1  14 -11        2.75      -19.09     15.54 o 
   3  14 -11        0.76        1.80     15.14 o 
   1   1 -10    19643.24    21435.28    292.25 o 
   0   2 -10      110.42       90.56     10.85 o 
   1   3 -10     1888.91     2100.40     26.85 o 
   3   3 -10      109.31       89.89      3.75 o 
   0   4 -10      137.89      144.16     11.74 o 
   2   4 -10      993.91     1064.50     24.61 o 
   1   5 -10      244.44      246.21      9.12 o 
   3   5 -10       49.03       61.63      7.78 o 
   5   5 -10       71.33       62.59     13.40 o 
   0   6 -10     1912.81     1987.04     85.87 o 
   2   6 -10      428.23      449.70     10.77 o 
   4   6 -10      410.87      375.07     18.76 o 
   1   7 -10      753.09      771.04     18.32 o 
   3   7 -10      249.22      277.76      9.68 o 
   5   7 -10      749.05      739.74     20.13 o 
   7   7 -10      755.90      638.30     32.05 o 
   0   8 -10      370.19      350.10     28.60 o 
   2   8 -10      418.44      375.99     14.11 o 
   4   8 -10      553.57      546.61     14.22 o 
   6   8 -10      293.12      298.02     14.41 o 
   1   9 -10      163.96      164.05     16.26 o 
   3   9 -10      469.42      423.93     16.04 o 
   5   9 -10      218.76      223.15     13.35 o 
   7   9 -10      419.71      399.01     16.28 o 
   9   9 -10      702.76      634.82     23.07 o 
   0  10 -10      411.30      376.07     31.64 o 
   2  10 -10      252.18      284.10     46.08 o 
   4  10 -10       98.50       99.05     11.03 o 
   6  10 -10      121.62      111.43     11.60 o 
   8  10 -10      367.11      335.95     12.76 o 
   1  11 -10      214.67      211.85     19.12 o 
   3  11 -10       79.13       61.25     15.35 o 
   5  11 -10      163.12      170.74     12.89 o 
   7  11 -10       21.02       39.39      8.02 o 
   9  11 -10      150.00      131.29     11.44 o 
   0  12 -10       62.87       35.23     21.97 o 
   2  12 -10        8.38       -6.25     13.34 o 
   4  12 -10       46.10       21.65     18.51 o 
   6  12 -10       54.57       68.79     11.22 o 
   8  12 -10        1.49       -7.33      8.37 o 
   1  13 -10      145.49      115.31     18.71 o 
   3  13 -10        2.80      -12.40     21.48 o 
   5  13 -10        6.89       20.52     10.52 o 
   7  13 -10       21.20       20.18     12.17 o 
   0  14 -10      282.60      288.75     31.78 o 
   2  14 -10       61.50       49.87     12.07 o 
   4  14 -10       51.69       62.83     19.47 o 
   1   2  -9     1416.92     1498.97     20.41 o 
   2   3  -9     1177.16     1017.90     19.42 o 
   1   4  -9      588.48      539.65     11.71 o 
   3   4  -9     4283.98     4501.37     65.57 o 
   2   5  -9      927.06     1005.07     11.97 o 
   4   5  -9     1146.27     1136.82     14.78 o 
   1   6  -9     1237.71     1330.37     14.73 o 
   3   6  -9      542.94      520.55     12.00 o 
   5   6  -9       84.61       86.98      5.54 o 
   2   7  -9       97.05      122.47      7.22 o 
   4   7  -9      236.87      273.96     10.02 o 
   6   7  -9      792.90      809.90     20.69 o 
   1   8  -9       24.16       20.96      6.63 o 
   3   8  -9      285.73      309.22     10.77 o 
   5   8  -9        1.15        3.67      6.78 o 
   7   8  -9      120.76      103.77     12.46 o 
   2   9  -9      315.44      287.00     12.73 o 
   4   9  -9      313.23      311.16     11.63 o 
   6   9  -9       12.31       16.74      7.00 o 
   8   9  -9       63.55       63.95      6.97 o 
   1  10  -9       50.54       75.90     15.13 o 
   3  10  -9       19.97       23.32      7.61 o 
   5  10  -9       23.95       28.33      8.95 o 
   7  10  -9      343.26      328.58      9.85 o 
   9  10  -9       23.69       35.88      6.88 o 
   2  11  -9      506.43      548.25     25.29 o 
   4  11  -9      278.64      269.90     20.13 o 
   6  11  -9       25.03       36.49      8.95 o 
   8  11  -9       51.71       61.27      9.24 o 
  10  11  -9        6.98        7.06      6.57 o 
   1  12  -9      310.33      307.14     30.26 o 
   3  12  -9      136.34      128.08     17.72 o 
   5  12  -9       25.34       16.06     12.37 o 
   7  12  -9       53.04       57.45      9.19 o 
   9  12  -9        4.01       -3.97     11.21 o 
   2  13  -9      187.07      155.40     18.79 o 
   4  13  -9       73.20       70.32     11.20 o 
   6  13  -9        9.20        9.64     11.05 o 
   1  14  -9       42.50       38.12     11.11 o 
   3  14  -9        7.70       -0.22      8.57 o 
   5  14  -9       43.59       56.79     13.06 o 
   2  15  -9       11.82        1.63      9.83 o 
   0   0  -8     8309.30     8989.92    175.19 o 
   0   2  -8     7982.04     8097.97    158.88 o 
   2   2  -8     1954.21     1743.32     32.87 o 
   1   3  -8      511.51      470.28     10.06 o 
   0   4  -8     2545.50     2296.12     29.45 o 
   2   4  -8     1581.40     1387.33     18.08 o 
   4   4  -8     6277.50     6181.13     72.27 o 
   1   5  -8      817.72      847.38     14.50 o 
   3   5  -8     1709.26     1787.59     20.26 o 
   0   6  -8       79.66      102.75      6.51 o 
   2   6  -8      271.97      262.16      7.09 o 
   4   6  -8      191.21      223.21      6.71 o 
   6   6  -8       55.26       60.16      6.04 o 
   1   7  -8       63.65       49.83      3.93 o 
   3   7  -8      633.98      628.68     18.77 o 
   5   7  -8      290.27      285.57      8.31 o 
   0   8  -8       53.54       59.99      6.07 o 
   2   8  -8      606.73      670.73     14.44 o 
   4   8  -8      387.07      360.83     11.61 o 
   6   8  -8      249.76      243.79      8.53 o 
   8   8  -8      163.67       97.75     10.07 o 
   1   9  -8      157.02      145.24     11.08 o 
   3   9  -8     1217.11     1221.34     21.52 o 
   5   9  -8       46.00       50.10      5.62 o 
   7   9  -8       92.41      113.45      6.99 o 
   0  10  -8      121.85      128.63     22.52 o 
   2  10  -8      325.24      355.78     19.97 o 
   4  10  -8      170.11      171.85      9.87 o 
   6  10  -8      373.33      359.94     11.54 o 
   8  10  -8      554.42      544.02     13.31 o 
  10  10  -8       25.78       32.42      9.12 o 
   1  11  -8      202.03      201.70     17.05 o 
   3  11  -8       66.79       80.18     15.04 o 
   5  11  -8      231.17      276.90     11.68 o 
   7  11  -8       25.35       32.23      6.73 o 
   9  11  -8       29.14       47.06      6.27 o 
   0  12  -8      199.15      190.25     25.70 o 
   2  12  -8       38.38       21.07     13.94 o 
   4  12  -8      116.35      127.26     12.10 o 
   6  12  -8       29.75       42.10      7.54 o 
   8  12  -8       10.27       15.02     10.64 o 
   1  13  -8      261.93      239.25     14.89 o 
   3  13  -8      122.38      152.07     12.99 o 
   5  13  -8       54.06       55.55     10.70 o 
   7  13  -8       48.32       66.13     14.90 o 
   0  14  -8       37.82       65.88     12.80 o 
   2  14  -8      102.79       99.18     13.73 o 
   4  14  -8      101.34      106.90     10.27 o 
   6  14  -8      194.24      181.59     20.52 o 
   1  15  -8       87.59      106.13     11.16 o 
   3  15  -8       78.63       76.52     10.65 o 
   1   2  -7     6549.11     6281.62     62.42 o 
   2   3  -7     4274.90     4434.60     45.23 o 
   1   4  -7      449.86      444.54      7.02 o 
   3   4  -7     1501.89     1528.55     17.53 o 
   2   5  -7      690.44      707.69      9.10 o 
   4   5  -7     1648.29     1792.93     18.46 o 
   1   6  -7     1263.62     1320.10     14.38 o 
   3   6  -7      911.31      895.98     13.23 o 
   5   6  -7      400.24      379.15      8.08 o 
   2   7  -7     1111.62     1225.16     16.37 o 
   4   7  -7     1670.89     1751.39     24.21 o 
   6   7  -7      191.99      152.73      5.72 o 
   1   8  -7      118.93      112.83      7.32 o 
   3   8  -7      214.11      210.83      8.35 o 
   5   8  -7      619.79      615.25     12.24 o 
   7   8  -7      192.90      175.67      6.45 o 
   2   9  -7       62.88       67.63      7.14 o 
   4   9  -7       80.64       83.48     10.50 o 
   6   9  -7      162.96      145.32      6.35 o 
   8   9  -7       57.67       64.95      6.04 o 
   1  10  -7      277.34      260.46     13.17 o 
   3  10  -7      317.37      287.76     14.06 o 
   5  10  -7       70.67       72.49     10.15 o 
   7  10  -7       47.00       45.10      5.88 o 
   9  10  -7       23.88       25.31      5.49 o 
   2  11  -7       65.98       82.68     14.27 o 
   4  11  -7      341.32      333.30     12.77 o 
   6  11  -7       25.12       25.95      5.44 o 
   8  11  -7       28.57       30.07      6.85 o 
  10  11  -7       49.48       61.40      7.18 o 
   1  12  -7      149.71      143.98     16.13 o 
   3  12  -7       51.55       58.82      9.78 o 
   5  12  -7      253.30      260.22     26.13 o 
   7  12  -7       78.90       97.73     10.22 o 
   9  12  -7       10.30       30.42      7.11 o 
   2  13  -7       37.20       35.39      7.82 o 
   4  13  -7      124.62      117.46      9.63 o 
   6  13  -7      113.19       94.41     12.84 o 
   8  13  -7       13.76       15.78      8.18 o 
   1  14  -7        5.26       -7.90      7.45 o 
   3  14  -7       68.98       71.44      9.30 o 
   5  14  -7       48.20       19.41     11.19 o 
   2  15  -7       40.05       43.43     12.32 o 
   4  15  -7       63.73       69.84     15.20 o 
   1   1  -6     9394.97     8874.94    142.24 o 
   0   2  -6    10087.12     9603.08    180.85 o 
   1   3  -6     2885.50     2855.39     24.09 o 
   3   3  -6     1071.91     1029.08     16.16 o 
   0   4  -6     8049.81     8335.44     96.76 o 
   2   4  -6     1323.28     1291.37     14.88 o 
   1   5  -6     9309.07    10036.28     77.89 o 
   3   5  -6     4234.77     4457.21     42.10 o 
   5   5  -6     4315.92     4591.79     48.81 o 
   0   6  -6    14870.00    16077.25    214.16 o 
   2   6  -6      855.34      890.16     11.71 o 
   4   6  -6     5277.22     5647.70     59.12 o 
   1   7  -6     6107.07     6913.21     69.98 o 
   3   7  -6       97.68      100.23     11.96 o 
   5   7  -6      575.78      567.11     11.01 o 
   7   7  -6      127.92      111.01      7.80 o 
   0   8  -6      343.67      370.05     14.21 o 
   2   8  -6      371.42      381.81     17.95 o 
   4   8  -6      750.22      744.61     18.37 o 
   6   8  -6      568.01      563.48      9.61 o 
   1   9  -6     1411.82     1495.88     22.93 o 
   3   9  -6      150.83      151.80      6.29 o 
   5   9  -6      182.73      192.01      6.09 o 
   7   9  -6       63.96       64.79      6.43 o 
   9   9  -6       83.07       76.80      8.22 o 
   0  10  -6      393.18      474.79     75.44 o 
   2  10  -6      365.24      371.64     12.15 o 
   4  10  -6      375.47      377.09     12.94 o 
   6  10  -6      191.42      199.66      7.31 o 
   8  10  -6       36.54       35.48      5.73 o 
   1  11  -6       50.33       55.36      8.01 o 
   3  11  -6      137.08      130.44      9.39 o 
   5  11  -6      128.65      133.33     11.53 o 
   7  11  -6       32.44       28.62      6.12 o 
   9  11  -6       10.14        7.40      5.68 o 
  11  11  -6       53.06       57.17     17.34 o 
   0  12  -6      195.39      246.54     15.37 o 
   2  12  -6      220.14      230.49      9.70 o 
   4  12  -6       57.83       48.81      6.67 o 
   6  12  -6      103.07      120.81      8.47 o 
   8  12  -6        9.44       19.72      7.71 o 
  10  12  -6        0.22       23.82      7.09 o 
   1  13  -6       36.36       28.03      7.61 o 
   3  13  -6       76.53       89.22      8.79 o 
   5  13  -6      165.11      148.75     11.95 o 
   7  13  -6      136.60      164.94     13.26 o 
   0  14  -6      137.92      149.50     14.89 o 
   2  14  -6      126.96      143.60     11.27 o 
   4  14  -6      198.74      226.51     13.30 o 
   6  14  -6       32.20       46.06     11.63 o 
   1  15  -6       39.99       45.76      8.80 o 
   3  15  -6       34.71       43.72     10.18 o 
   1   2  -5     7193.98     7127.04     68.73 o 
   2   3  -5      907.76      800.71     16.37 o 
   1   4  -5      152.49      155.56      3.61 o 
   3   4  -5     6654.01     6987.66     61.59 o 
   2   5  -5     9406.14     9997.92     85.16 o 
   4   5  -5     2252.04     2551.82     24.30 o 
   1   6  -5        3.60        6.19      4.17 o 
   3   6  -5     1165.48     1203.20     17.89 o 
   5   6  -5     1034.19     1022.29     14.45 o 
   2   7  -5      817.17      794.16     14.05 o 
   4   7  -5     1181.57     1192.14     18.95 o 
   6   7  -5        7.81        0.81      4.74 o 
   1   8  -5      195.06      182.40      7.82 o 
   3   8  -5     1114.30     1099.97     15.41 o 
   5   8  -5      197.52      189.00      5.63 o 
   7   8  -5      283.00      265.89      7.59 o 
   2   9  -5      718.78      676.61     14.59 o 
   4   9  -5     1048.20     1062.83     14.65 o 
   6   9  -5      102.91       98.64      5.30 o 
   8   9  -5       48.26       48.14      5.25 o 
   1  10  -5        7.25       18.77      6.31 o 
   3  10  -5      466.35      466.14     14.46 o 
   5  10  -5      340.00      356.48      9.03 o 
   7  10  -5        9.48        5.59      3.58 o 
   9  10  -5       82.48       88.10      8.14 o 
   2  11  -5      665.86      666.65     12.78 o 
   4  11  -5      135.55      117.49      6.77 o 
   6  11  -5       81.92       78.89      7.00 o 
   8  11  -5        8.61        7.94      4.45 o 
  10  11  -5       28.35       34.55      6.38 o 
   1  12  -5       51.96       46.95      5.84 o 
   3  12  -5       50.52       52.23      6.70 o 
   5  12  -5      248.29      202.78     11.12 o 
   7  12  -5       10.03       15.55      6.28 o 
   9  12  -5       94.43      104.61     10.21 o 
   2  13  -5       38.90       42.35      7.08 o 
   4  13  -5        3.07        1.25     10.18 o 
   6  13  -5      146.40      177.35     10.01 o 
   8  13  -5       27.49       12.76      7.70 o 
   1  14  -5        5.35       -4.17      6.89 o 
   3  14  -5       49.59       36.73      7.93 o 
   5  14  -5      144.26      148.75     14.67 o 
   7  14  -5       66.85       86.17     11.00 o 
   2  15  -5       40.44       23.76      9.03 o 
   4  15  -5       69.72       98.60     25.01 o 
   0   0  -4   114901.97    93137.70   1689.70 o 
   0   2  -4     2502.56     2608.64     33.52 o 
   2   2  -4      232.10      198.47      9.56 o 
   1   3  -4     5958.40     6009.84     50.53 o 
   0   4  -4    23485.83    22879.17    294.49 o 
   2   4  -4     5540.72     6131.43     59.94 o 
   4   4  -4    31942.65    33287.80    346.93 o 
   1   5  -4    10587.06    11123.97    105.64 o 
   3   5  -4     4272.94     4439.34     46.45 o 
   0   6  -4     4210.50     4603.18     67.85 o 
   2   6  -4     3656.95     3912.06     42.40 o 
   4   6  -4     2267.57     2332.88     33.18 o 
   6   6  -4      298.38      273.49      9.36 o 
   1   7  -4     4750.74     4953.93     40.01 o 
   3   7  -4     7268.32     7860.64     76.86 o 
   5   7  -4     2246.12     2338.11     21.54 o 
   0   8  -4     9092.02    10164.15    194.25 o 
   2   8  -4      517.60      548.39      9.88 o 
   4   8  -4     1472.19     1500.33     17.48 o 
   6   8  -4       42.17       32.25      3.63 o 
   8   8  -4     2965.78     2933.42     41.71 o 
   1   9  -4      963.79      910.35     17.45 o 
   3   9  -4      104.42      117.88      5.25 o 
   5   9  -4      104.27      117.83      6.28 o 
   7   9  -4       17.40       18.70      3.96 o 
   0  10  -4      996.20      959.61     27.33 o 
   2  10  -4       40.64       47.57      5.59 o 
   4  10  -4       27.10       11.02      4.35 o 
   6  10  -4      216.12      205.70      6.77 o 
   8  10  -4        3.92       -0.11      3.80 o 
  10  10  -4        5.03        7.08      8.17 o 
   1  11  -4      384.98      360.92      9.54 o 
   3  11  -4      506.18      519.58     11.29 o 
   5  11  -4       83.36       99.23      6.23 o 
   7  11  -4      149.53      150.50      7.47 o 
   9  11  -4        0.96        6.26      5.07 o 
   0  12  -4      172.05      172.64     10.95 o 
   2  12  -4       44.03       46.57      5.90 o 
   4  12  -4      767.44      815.06     14.68 o 
   6  12  -4      705.13      720.23     27.88 o 
   8  12  -4       47.69       52.65      8.18 o 
  10  12  -4       77.88      103.09     10.69 o 
   1  13  -4      146.30      151.40      8.09 o 
   3  13  -4       43.66       35.00      6.76 o 
   5  13  -4       96.41      106.42     10.50 o 
   7  13  -4       99.78      127.65      9.10 o 
   9  13  -4       68.69      105.02     10.95 o 
   0  14  -4      145.12      130.67     22.11 o 
   2  14  -4       93.11       95.96      8.36 o 
   4  14  -4      369.58      365.43     16.52 o 
   6  14  -4      680.67      675.35     29.13 o 
   1  15  -4       73.48       68.36      8.91 o 
   3  15  -4      132.32      142.70     11.43 o 
   5  15  -4       94.86      113.45     10.73 o 
   1   2  -3     4781.25     4764.25     37.38 o 
   2   3  -3    11609.25    12268.34    102.17 o 
   1   4  -3     5558.73     5563.20     54.79 o 
   3   4  -3       66.48       97.96      4.85 o 
   2   5  -3     2190.44     2260.70     26.13 o 
   4   5  -3     2226.49     2090.36     22.58 o 
   1   6  -3      660.64      667.69      9.75 o 
   3   6  -3     3942.41     4143.57     42.68 o 
   5   6  -3      965.21      919.50     11.21 o 
   2   7  -3     1871.42     1837.64     22.74 o 
   4   7  -3      789.40      683.23     11.21 o 
   6   7  -3       33.80       28.73      3.91 o 
   1   8  -3      132.25      115.91      4.69 o 
   3   8  -3      539.77      571.94      9.59 o 
   5   8  -3       55.51       54.96      6.51 o 
   7   8  -3      293.93      281.90      7.27 o 
   2   9  -3     1386.06     1245.66     13.97 o 
   4   9  -3      386.81      368.71      8.18 o 
   6   9  -3      518.31      543.57     14.51 o 
   8   9  -3      108.31      107.43      5.87 o 
   1  10  -3     1019.50     1019.80     14.84 o 
   3  10  -3      663.31      646.40     13.33 o 
   5  10  -3      757.61      682.39     10.36 o 
   7  10  -3      342.56      353.42     11.05 o 
   9  10  -3      352.21      311.74      9.27 o 
   2  11  -3     1471.56     1464.15     19.42 o 
   4  11  -3      751.18      696.62     12.92 o 
   6  11  -3      216.58      203.15      8.32 o 
   8  11  -3      260.97      275.57      9.29 o 
  10  11  -3        3.08       15.40      5.46 o 
   1  12  -3      153.74      167.17      7.57 o 
   3  12  -3      126.22      129.14      7.16 o 
   5  12  -3        1.27        6.89      5.44 o 
   7  12  -3       28.98       33.83      5.53 o 
   9  12  -3       17.14       26.85      7.33 o 
   2  13  -3      639.86      599.54     13.17 o 
   4  13  -3      582.07      576.18     13.89 o 
   6  13  -3      104.40      116.64      8.89 o 
   8  13  -3      236.84      239.43     11.36 o 
   1  14  -3        9.09        8.95      5.66 o 
   3  14  -3       19.59       14.87      6.86 o 
   5  14  -3        1.21        3.46      8.31 o 
   7  14  -3      123.98      154.53     11.23 o 
   2  15  -3       42.59       16.17      6.92 o 
   4  15  -3       78.19       77.60     11.08 o 
   1   1  -2    13117.73    12881.85    149.97 o 
   0   2  -2    10990.83    11468.46    148.63 o 
   1   3  -2    48891.81    48381.42    503.31 o 
   3   3  -2    35531.64    37133.91    399.86 o 
   0   4  -2     1122.96     1209.61     21.27 o 
   2   4  -2     9007.74     9312.13     87.41 o 
   1   5  -2     1408.41     1346.71     14.49 o 
   3   5  -2     4826.36     5050.52     40.47 o 
   5   5  -2     8539.35     9205.87     86.46 o 
   0   6  -2    13109.60    13754.00    143.30 o 
   2   6  -2      482.70      415.53     10.31 o 
   4   6  -2     2932.14     3077.91     25.73 o 
   1   7  -2       95.66      108.13      3.91 o 
   3   7  -2     4507.01     4105.96     38.31 o 
   5   7  -2     2369.46     2415.05     22.24 o 
   7   7  -2     5526.11     5168.20     86.71 o 
   0   8  -2     1203.92     1312.74     16.68 o 
   2   8  -2     2816.49     2640.93     22.97 o 
   4   8  -2     1135.38     1144.54     16.51 o 
   6   8  -2       80.94       65.30      4.52 o 
   1   9  -2      383.37      362.72      8.08 o 
   3   9  -2     1513.16     1406.27     16.26 o 
   5   9  -2      552.36      586.92      9.54 o 
   7   9  -2      439.66      427.69      9.63 o 
   9   9  -2      413.21      383.07     24.86 o 
   0  10  -2     2363.85     2495.32     37.14 o 
   2  10  -2      170.81      155.08      6.33 o 
   4  10  -2     1093.79     1195.84     15.61 o 
   6  10  -2      533.81      542.03     11.67 o 
   8  10  -2      572.78      631.07     12.40 o 
   1  11  -2      455.50      472.69     11.45 o 
   3  11  -2     3530.00     3577.92     35.37 o 
   5  11  -2     2050.26     1960.91     29.30 o 
   7  11  -2      251.18      244.31      8.67 o 
   9  11  -2      238.95      237.74      8.60 o 
  11  11  -2      159.12      129.23     13.14 o 
   0  12  -2     1803.86     1907.50     33.37 o 
   2  12  -2      451.82      413.69     10.56 o 
   4  12  -2      291.41      298.84      9.91 o 
   6  12  -2       18.23       15.08      6.72 o 
   8  12  -2      119.02      122.21      8.36 o 
  10  12  -2       61.75       86.08      9.96 o 
   1  13  -2      694.90      719.08     14.20 o 
   3  13  -2     1282.57     1275.68     20.94 o 
   5  13  -2      265.28      240.58     11.01 o 
   7  13  -2      183.25      185.07      8.91 o 
   9  13  -2       90.56      107.99     10.34 o 
   0  14  -2       95.63      108.56     10.76 o 
   2  14  -2       19.33       25.47      6.85 o 
   4  14  -2      133.20      147.93      9.92 o 
   6  14  -2      110.35      112.62      9.03 o 
   1  15  -2      434.75      482.32     13.06 o 
   3  15  -2       41.29       46.42      7.91 o 
   5  15  -2      155.37      162.82     11.95 o 
   0  16  -2      186.79      246.33     22.24 o 
   1   2  -1     5623.12     5514.20     51.75 o 
   2   3  -1    98261.41    90595.51   1204.75 o 
   1   4  -1     5920.09     5687.77     53.06 o 
   3   4  -1      384.43      467.63      6.40 o 
   2   5  -1      540.06      538.71      7.94 o 
   4   5  -1     3225.92     3151.93     25.58 o 
   1   6  -1     1694.23     1588.65     15.19 o 
   3   6  -1     1460.99     1515.30     15.86 o 
   5   6  -1     5096.90     4937.79     32.72 o 
   2   7  -1     3236.70     3159.42     27.40 o 
   4   7  -1      487.80      430.87      7.27 o 
   6   7  -1      173.08      185.52      6.79 o 
   1   8  -1      499.83      515.53      7.58 o 
   3   8  -1      934.80      862.57     11.42 o 
   5   8  -1      362.56      324.34     10.32 o 
   7   8  -1      630.63      569.31     11.02 o 
   2   9  -1      300.56      291.58      6.27 o 
   4   9  -1      104.14       98.92      4.82 o 
   6   9  -1     1737.13     1625.89     19.82 o 
   8   9  -1      465.73      443.19     10.36 o 
   1  10  -1      900.99      793.03     19.32 o 
   3  10  -1     2265.91     2149.28     25.65 o 
   5  10  -1     2509.62     2424.96     25.09 o 
   7  10  -1      762.40      723.24     13.13 o 
   9  10  -1     1529.20     1459.77     20.42 o 
   2  11  -1       43.11       34.93      5.20 o 
   4  11  -1      297.86      308.52      9.70 o 
   6  11  -1      380.81      399.23     12.40 o 
   8  11  -1      113.06      108.67      6.71 o 
  10  11  -1      236.60      226.14      8.73 o 
   1  12  -1       74.49       80.96      6.34 o 
   3  12  -1      376.34      378.31     11.58 o 
   5  12  -1       42.39       33.70      6.44 o 
   7  12  -1       96.44      115.70      8.37 o 
   9  12  -1      101.79       97.95      9.09 o 
   2  13  -1      634.69      669.80     13.73 o 
   4  13  -1      127.13      123.12      7.44 o 
   6  13  -1      219.83      220.39      9.48 o 
   8  13  -1       75.29       68.32      8.36 o 
   1  14  -1       14.48       17.95      5.87 o 
   3  14  -1      110.14      128.46      8.12 o 
   5  14  -1      190.35      182.82     10.30 o 
   7  14  -1       45.07       52.08      8.72 o 
   2  15  -1       96.46      119.40      8.67 o 
   4  15  -1        9.49       14.14      7.35 o 
   1  16  -1       35.17       41.44      7.83 o 
   0   2   0    64958.36    54068.55   1168.10 o 
   2   2   0     4702.46     4899.27     40.15 o 
   1   3   0    19101.50    19709.13    172.12 o 
   0   4   0   171098.88   133772.38   3300.48 o 
   2   4   0      305.63      286.16      4.46 o 
   4   4   0    17892.88    18080.85    142.66 o 
   1   5   0     7246.79     7466.72     55.44 o 
   3   5   0     3234.98     3323.63     23.43 o 
   0   6   0     4574.19     4876.60     46.44 o 
   2   6   0     3071.64     3039.49     25.79 o 
   4   6   0     5293.29     5650.75     36.34 o 
   6   6   0      130.49       90.85      7.18 o 
   1   7   0     2600.52     2440.83     21.94 o 
   3   7   0      935.56      941.91     10.91 o 
   5   7   0     1117.92      979.23     12.27 o 
   0   8   0     4215.69     4643.66     46.00 o 
   2   8   0        1.47       -1.06      2.49 o 
   4   8   0        8.28       20.07      3.01 o 
   6   8   0     3902.97     3931.47     41.11 o 
   8   8   0    15318.01    15347.04    185.90 o 
   1   9   0       88.16       98.51      4.86 o 
   3   9   0     2047.57     1984.89     52.71 o 
   5   9   0       81.73       65.75      4.08 o 
   7   9   0     2750.94     2833.56     29.66 o 
   0  10   0     1198.79     1176.77     27.53 o 
   2  10   0       15.39       13.39      4.31 o 
   4  10   0      692.28      664.81     11.13 o 
   6  10   0     1298.97     1238.94     17.50 o 
   8  10   0      621.52      527.51     11.66 o 
  10  10   0       66.54       60.60     10.27 o 
   1  11   0     2374.52     2438.29     26.56 o 
   3  11   0      892.32      861.28     15.38 o 
   5  11   0      351.62      390.73     12.56 o 
   7  11   0     1839.85     1871.46     32.53 o 
   9  11   0     1061.62     1064.19     17.58 o 
   0  12   0     1927.10     2130.00     35.68 o 
   2  12   0      109.59      106.98      6.63 o 
   4  12   0      466.40      448.72     12.95 o 
   6  12   0       16.82       15.37      6.01 o 
   8  12   0      476.11      506.04     20.19 o 
  10  12   0        1.60        4.84      5.49 o 
   1  13   0      112.62      110.36      7.11 o 
   3  13   0        1.55       -0.62      5.08 o 
   5  13   0        2.37        0.54      4.93 o 
   7  13   0      102.59      103.65      8.53 o 
   9  13   0      168.45      179.18     10.43 o 
   0  14   0     1042.97     1094.49     26.16 o 
   2  14   0      148.09      138.87      8.95 o 
   4  14   0       53.71       66.93      8.01 o 
   6  14   0      108.09      104.19      8.35 o 
   1  15   0      215.77      215.79     10.46 o 
   3  15   0       33.02       24.25      7.09 o 
   5  15   0       18.57       14.68      5.96 o 
   0  16   0      753.66      869.50     39.72 o 
   1   2   1     5623.48     5508.33     35.86 o 
   2   3   1    98248.90    89910.31    521.32 o 
   1   4   1     5921.95     5680.23     33.75 o 
   3   4   1      382.45      481.39      4.41 o 
   2   5   1      541.30      530.67      5.66 o 
   4   5   1     3225.95     3156.36     19.11 o 
   1   6   1     1696.14     1591.11     12.65 o 
   3   6   1     1462.43     1526.21     12.03 o 
   5   6   1     5093.92     4993.71     33.21 o 
   2   7   1     3236.40     3195.11     27.49 o 
   4   7   1      486.62      439.36      6.86 o 
   6   7   1      172.68      182.75      6.30 o 
   1   8   1      499.97      510.93      7.99 o 
   3   8   1      934.19      840.14     11.26 o 
   5   8   1      362.26      332.77      6.51 o 
   7   8   1      629.19      573.59     11.21 o 
   2   9   1      300.40      303.38      8.67 o 
   4   9   1      103.88      103.17      4.74 o 
   6   9   1     1737.67     1620.55     34.29 o 
   8   9   1      465.28      435.39     12.84 o 
   1  10   1      901.36      797.05     12.69 o 
   3  10   1     2267.35     2125.88     25.40 o 
   5  10   1     2509.94     2420.41     25.26 o 
   7  10   1      761.22      728.29     13.32 o 
   9  10   1     1531.49     1441.68     23.92 o 
   2  11   1       43.43       43.00      5.25 o 
   4  11   1      297.31      295.67     10.34 o 
   6  11   1      380.95      398.72     10.64 o 
   8  11   1      112.65       99.17      6.41 o 
  10  11   1      236.59      230.08      8.95 o 
   1  12   1       74.71       79.15      6.03 o 
   3  12   1      376.06      370.87     11.88 o 
   5  12   1       42.44       35.35      6.36 o 
   7  12   1       96.64      101.13     13.58 o 
   9  12   1      101.56       91.81      7.55 o 
   2  13   1      633.85      641.87     14.67 o 
   4  13   1      126.91      136.17      9.41 o 
   6  13   1      219.65      228.82     10.88 o 
   8  13   1       75.19       77.56      8.13 o 
   1  14   1       14.56       22.85      6.33 o 
   3  14   1      110.37      104.02      7.63 o 
   5  14   1      190.29      199.05      9.50 o 
   7  14   1       44.90       53.93     10.01 o 
   2  15   1       96.44      128.47      8.80 o 
   4  15   1        9.42        6.35      7.29 o 
   1  16   1       35.05       26.43      8.02 o 
   1   1   2    13086.17    12982.21     89.94 o 
   0   2   2    10980.31    11494.03     97.98 o 
   1   3   2    48876.52    48124.34    257.70 o 
   3   3   2    35553.13    36670.69    288.95 o 
   0   4   2     1126.24     1208.52     11.62 o 
   2   4   2     8997.38     9214.23     51.85 o 
   1   5   2     1404.60     1350.42     12.65 o 
   3   5   2     4833.31     5052.44     32.38 o 
   5   5   2     8545.84     9162.75     76.87 o 
   0   6   2    13122.66    13915.67    123.96 o 
   2   6   2      482.76      425.19      5.90 o 
   4   6   2     2938.31     3101.00     20.55 o 
   1   7   2       95.33      107.79      2.93 o 
   3   7   2     4505.29     4206.42     34.02 o 
   5   7   2     2367.73     2407.58     18.84 o 
   7   7   2     5527.19     5171.09     64.35 o 
   0   8   2     1203.66     1333.28     19.21 o 
   2   8   2     2814.63     2688.68     24.66 o 
   4   8   2     1138.43     1122.84     19.32 o 
   6   8   2       81.34       63.91      4.89 o 
   1   9   2      383.21      364.09      9.84 o 
   3   9   2     1513.83     1405.03     19.34 o 
   5   9   2      552.11      587.40     11.76 o 
   7   9   2      437.56      418.23     10.11 o 
   9   9   2      413.57      396.37     15.99 o 
   0  10   2     2362.58     2521.53     36.93 o 
   2  10   2      171.09      166.33      6.82 o 
   4  10   2     1093.22     1183.46     16.75 o 
   6  10   2      533.22      552.61     11.33 o 
   8  10   2      571.69      616.47     12.66 o 
   1  11   2      455.19      478.86     10.45 o 
   3  11   2     3527.49     3585.24     42.71 o 
   5  11   2     2051.24     1998.92     30.12 o 
   7  11   2      251.58      238.70      8.42 o 
   9  11   2      238.51      228.75      8.72 o 
  11  11   2      158.67      147.20     11.28 o 
   0  12   2     1801.56     1924.63     33.33 o 
   2  12   2      451.81      431.36     10.42 o 
   4  12   2      291.12      302.30     11.69 o 
   6  12   2       18.25        8.18      5.88 o 
   8  12   2      119.37      110.80      7.96 o 
  10  12   2       61.58       71.13      6.65 o 
   1  13   2      694.76      722.40     14.05 o 
   3  13   2     1282.45     1235.72     20.54 o 
   5  13   2      265.87      264.76     11.42 o 
   7  13   2      183.24      167.72     10.01 o 
   9  13   2       90.58      105.47      9.69 o 
   0  14   2       95.93      112.16     10.36 o 
   2  14   2       19.37       26.91      6.12 o 
   4  14   2      133.72      152.40      9.93 o 
   6  14   2      110.18      123.26      9.45 o 
   1  15   2      434.84      488.99     16.70 o 
   3  15   2       41.47       39.49      8.00 o 
   5  15   2      155.41      159.01     11.34 o 
   0  16   2      186.51      266.48     18.62 o 
   1   2   3     4771.51     4732.68     25.34 o 
   2   3   3    11608.94    12325.60     64.06 o 
   1   4   3     5556.19     5609.33     37.84 o 
   3   4   3       66.48      100.56      1.94 o 
   2   5   3     2192.76     2237.10     16.44 o 
   4   5   3     2228.07     2075.37     12.53 o 
   1   6   3      661.50      675.93      7.87 o 
   3   6   3     3940.84     4158.32     33.37 o 
   5   6   3      966.27      936.97      7.92 o 
   2   7   3     1869.17     1819.65     14.13 o 
   4   7   3      788.58      685.74      7.26 o 
   6   7   3       33.75       27.54      3.72 o 
   1   8   3      132.27      124.30      3.28 o 
   3   8   3      540.07      576.87      7.94 o 
   5   8   3       55.92       53.20      3.21 o 
   7   8   3      293.79      293.95      8.35 o 
   2   9   3     1384.84     1272.31     13.87 o 
   4   9   3      386.15      363.42      6.81 o 
   6   9   3      517.22      524.88     10.94 o 
   8   9   3      108.01       97.83      6.15 o 
   1  10   3     1019.55     1045.19     16.08 o 
   3  10   3      663.50      652.27     10.76 o 
   5  10   3      757.90      715.02     14.13 o 
   7  10   3      342.34      346.47      9.40 o 
   9  10   3      351.73      329.80      9.92 o 
   2  11   3     1471.76     1510.86     21.04 o 
   4  11   3      750.06      675.67     15.14 o 
   6  11   3      216.27      193.28      7.53 o 
   8  11   3      260.85      293.90      9.26 o 
  10  11   3        3.07        6.21      5.01 o 
   1  12   3      153.93      164.76      7.06 o 
   3  12   3      126.00      123.98      7.99 o 
   5  12   3        1.30        9.61      5.72 o 
   7  12   3       29.06       28.34      7.50 o 
   9  12   3       17.07       19.00      6.36 o 
   2  13   3      640.01      591.97     14.07 o 
   4  13   3      582.01      563.18     18.51 o 
   6  13   3      104.37       91.75      8.53 o 
   8  13   3      236.93      239.11     12.29 o 
   1  14   3        9.15        8.68      5.69 o 
   3  14   3       19.56       11.38      5.63 o 
   5  14   3        1.20        0.35      5.97 o 
   7  14   3      123.91      153.62     10.30 o 
   2  15   3       42.55       28.99      6.17 o 
   4  15   3       77.87       91.74      9.99 o 
   0   2   4     2509.70     2547.35     22.12 o 
   2   2   4      232.69      219.52      3.74 o 
   1   3   4     5950.74     6012.95     37.10 o 
   0   4   4    23464.85    22785.14    188.44 o 
   2   4   4     5547.20     6042.19     31.68 o 
   4   4   4    31908.25    33140.41    229.39 o 
   1   5   4    10586.28    11173.61     58.56 o 
   3   5   4     4271.14     4461.60     23.67 o 
   0   6   4     4215.91     4701.16     39.19 o 
   2   6   4     3653.27     3907.01     25.38 o 
   4   6   4     2268.48     2363.19     14.23 o 
   6   6   4      297.21      276.12     12.53 o 
   1   7   4     4748.83     5038.03     34.12 o 
   3   7   4     7268.35     7827.42     46.17 o 
   5   7   4     2246.04     2301.80     45.28 o 
   0   8   4     9086.70    10029.41     90.80 o 
   2   8   4      517.55      559.46      6.79 o 
   4   8   4     1469.59     1494.43     15.61 o 
   6   8   4       42.23       35.80      3.78 o 
   8   8   4     2963.07     2828.19     59.61 o 
   1   9   4      962.70      938.47     11.47 o 
   3   9   4      104.45      124.73      4.96 o 
   5   9   4      104.22      117.58      4.58 o 
   7   9   4       17.15        9.14      4.32 o 
   0  10   4      994.14      980.79     24.92 o 
   2  10   4       40.95       49.44      6.81 o 
   4  10   4       26.87       17.55      3.34 o 
   6  10   4      215.85      217.56      7.71 o 
   8  10   4        4.04        5.02      4.50 o 
  10  10   4        5.05        7.06      7.85 o 
   1  11   4      383.40      345.12      9.71 o 
   3  11   4      506.41      539.15     13.61 o 
   5  11   4       83.03       92.36      7.53 o 
   7  11   4      149.10      137.42      6.83 o 
   9  11   4        0.99       -0.62      4.39 o 
   0  12   4      171.86      181.09     10.33 o 
   2  12   4       44.11       39.65      6.36 o 
   4  12   4      766.17      755.38     16.85 o 
   6  12   4      704.74      716.25     17.85 o 
   8  12   4       47.53       43.60      6.28 o 
  10  12   4       78.21       86.10      6.89 o 
   1  13   4      146.31      151.88      7.97 o 
   3  13   4       43.72       52.51      6.73 o 
   5  13   4       96.64       94.80      8.51 o 
   7  13   4       99.91      120.77     12.12 o 
   9  13   4       68.61       74.53      7.61 o 
   0  14   4      145.13      146.60     13.70 o 
   2  14   4       92.97      112.97      7.91 o 
   4  14   4      369.57      360.24     15.38 o 
   6  14   4      681.02      655.44     18.54 o 
   1  15   4       73.12       58.16      8.05 o 
   3  15   4      132.34      178.69     10.94 o 
   5  15   4       94.68      105.53      9.99 o 
   1   2   5     7203.04     7125.53     36.28 o 
   2   3   5      905.92      814.23      6.10 o 
   1   4   5      152.16      151.88      2.49 o 
   3   4   5     6651.62     7036.23     35.44 o 
   2   5   5     9407.16     9988.46     55.35 o 
   4   5   5     2251.67     2581.53     15.80 o 
   1   6   5        3.65        2.22      1.39 o 
   3   6   5     1166.77     1214.36      8.57 o 
   5   6   5     1033.17     1014.79      8.35 o 
   2   7   5      815.86      789.94      7.74 o 
   4   7   5     1181.09     1194.12      9.57 o 
   6   7   5        7.74        7.58      2.48 o 
   1   8   5      194.65      175.73      4.21 o 
   3   8   5     1114.51     1049.49     18.00 o 
   5   8   5      198.05      203.70      5.08 o 
   7   8   5      283.04      260.48      7.95 o 
   2   9   5      717.10      677.70      8.99 o 
   4   9   5     1047.49     1058.35     12.38 o 
   6   9   5      102.68       98.64      5.03 o 
   8   9   5       48.29       59.13      5.79 o 
   1  10   5        7.17       12.93      3.59 o 
   3  10   5      467.05      476.39     12.01 o 
   5  10   5      339.32      363.11     10.06 o 
   7  10   5        9.33        6.82      4.62 o 
   9  10   5       82.48       96.01      7.41 o 
   2  11   5      665.69      689.15     13.30 o 
   4  11   5      135.60      118.73      5.90 o 
   6  11   5       82.14       99.08      5.99 o 
   8  11   5        8.60        5.64      4.65 o 
  10  11   5       28.28       33.26      5.70 o 
   1  12   5       51.85       58.36      6.37 o 
   3  12   5       50.45       38.24      6.29 o 
   5  12   5      248.47      216.71     10.31 o 
   7  12   5       10.04        1.66      6.05 o 
   9  12   5       94.49      111.36      7.32 o 
   2  13   5       38.70       42.90      6.52 o 
   4  13   5        3.03       -5.05      5.54 o 
   6  13   5      145.95      167.65      9.96 o 
   8  13   5       27.46       22.23      7.03 o 
   1  14   5        5.35        5.92      5.22 o 
   3  14   5       49.59       50.83      7.82 o 
   5  14   5      143.81      149.40      9.98 o 
   7  14   5       66.72       91.93      8.83 o 
   2  15   5       40.30       29.95      6.26 o 
   4  15   5       69.85       85.71      9.47 o 
   1   1   6     9390.96     9066.93     69.79 o 
   0   2   6    10084.85     9509.90     67.84 o 
   1   3   6     2890.11     2838.49     16.19 o 
   3   3   6     1071.83     1007.05     10.63 o 
   0   4   6     8058.48     8293.13     60.40 o 
   2   4   6     1323.87     1306.93      9.03 o 
   1   5   6     9296.60    10031.84     56.40 o 
   3   5   6     4236.39     4446.96     24.90 o 
   5   5   6     4310.27     4544.19     36.74 o 
   0   6   6    14852.73    16165.74    136.05 o 
   2   6   6      855.47      870.33      7.46 o 
   4   6   6     5270.52     5682.25     30.19 o 
   1   7   6     6112.01     6865.16     40.00 o 
   3   7   6       97.43      110.26      2.82 o 
   5   7   6      577.25      577.44      8.04 o 
   7   7   6      127.85      102.10      8.10 o 
   0   8   6      343.91      373.17      8.49 o 
   2   8   6      371.12      364.79      8.38 o 
   4   8   6      751.27      747.39      8.61 o 
   6   8   6      568.17      594.76      9.26 o 
   1   9   6     1413.12     1491.02     29.14 o 
   3   9   6      150.06      142.08      4.60 o 
   5   9   6      182.33      206.98      5.98 o 
   7   9   6       63.75       55.49      5.13 o 
   9   9   6       83.15       80.49     16.56 o 
   0  10   6      394.48      395.94     12.63 o 
   2  10   6      365.08      354.54      7.39 o 
   4  10   6      376.32      382.98      7.57 o 
   6  10   6      191.39      184.18      7.32 o 
   8  10   6       36.80       45.58      5.41 o 
   1  11   6       50.25       45.62      4.19 o 
   3  11   6      136.51      131.42      6.64 o 
   5  11   6      128.77      127.27      5.79 o 
   7  11   6       32.43       33.07      5.20 o 
   9  11   6       10.08       17.07      4.97 o 
  11  11   6       53.15       60.11      9.24 o 
   0  12   6      196.05      245.74     14.17 o 
   2  12   6      220.11      212.00      8.19 o 
   4  12   6       57.57       45.94      9.59 o 
   6  12   6      103.34      107.74      8.20 o 
   8  12   6        9.50        5.43      5.29 o 
  10  12   6        0.22       11.07      5.91 o 
   1  13   6       36.47       54.26      8.57 o 
   3  13   6       76.56       88.18      7.54 o 
   5  13   6      164.91      171.07     10.87 o 
   7  13   6      136.57      144.42      9.84 o 
   0  14   6      138.88      171.45     21.90 o 
   2  14   6      126.93      131.36      9.04 o 
   4  14   6      199.02      218.37     11.50 o 
   6  14   6       32.27       54.91      7.56 o 
   1  15   6       39.97       38.78      7.20 o 
   3  15   6       34.61       33.39     13.43 o 
   1   2   7     6554.40     6277.83     31.50 o 
   2   3   7     4273.73     4401.39     24.16 o 
   1   4   7      450.39      455.81      4.77 o 
   3   4   7     1501.93     1569.38     10.73 o 
   2   5   7      692.08      711.08      6.33 o 
   4   5   7     1645.49     1773.54     12.23 o 
   1   6   7     1262.89     1318.68     10.03 o 
   3   6   7      911.79      901.14      7.66 o 
   5   6   7      399.73      381.80      5.32 o 
   2   7   7     1108.94     1223.76     10.66 o 
   4   7   7     1670.03     1702.10     14.37 o 
   6   7   7      191.40      153.97      4.14 o 
   1   8   7      118.68      119.65      3.25 o 
   3   8   7      213.84      209.15      4.29 o 
   5   8   7      620.00      597.12      7.84 o 
   7   8   7      192.84      179.70      6.33 o 
   2   9   7       62.66       68.61      3.70 o 
   4   9   7       80.45       86.26      3.83 o 
   6   9   7      162.82      165.20      5.63 o 
   8   9   7       57.71       67.81      5.65 o 
   1  10   7      277.13      248.29      7.27 o 
   3  10   7      317.28      270.08      6.64 o 
   5  10   7       70.52       68.76      4.29 o 
   7  10   7       47.10       44.24      4.89 o 
   9  10   7       23.95       25.16      5.04 o 
   2  11   7       66.14       71.06      4.94 o 
   4  11   7      341.13      336.94      8.85 o 
   6  11   7       25.04       23.48      5.67 o 
   8  11   7       28.46       32.14      5.28 o 
  10  11   7       49.36       52.58      6.00 o 
   1  12   7      149.78      151.27      6.73 o 
   3  12   7       51.67       50.42      5.26 o 
   5  12   7      253.41      222.07      9.03 o 
   7  12   7       78.98       92.51      7.80 o 
   9  12   7       10.34       12.48      5.33 o 
   2  13   7       37.27       29.48      6.14 o 
   4  13   7      124.78      120.67     11.35 o 
   6  13   7      113.20      110.40     13.34 o 
   8  13   7       13.71       20.41      6.32 o 
   1  14   7        5.29       -0.21      5.43 o 
   3  14   7       68.81       72.96      9.83 o 
   5  14   7       48.37       51.16      8.27 o 
   2  15   7       39.86       47.51      7.46 o 
   4  15   7       63.83       79.38      8.80 o 
   0   0   8     8317.61     9146.25    113.94 o 
   0   2   8     7979.13     8074.62     54.63 o 
   2   2   8     1952.32     1839.31     16.44 o 
   1   3   8      510.28      460.24      4.63 o 
   0   4   8     2541.46     2278.30     20.01 o 
   2   4   8     1579.23     1395.07      9.90 o 
   4   4   8     6269.04     6204.58     47.85 o 
   1   5   8      817.21      843.49      7.41 o 
   3   5   8     1706.56     1786.28     12.78 o 
   0   6   8       79.10       93.44      3.69 o 
   2   6   8      271.24      270.02      3.90 o 
   4   6   8      191.95      227.37      3.78 o 
   6   6   8       55.08       66.36      4.40 o 
   1   7   8       63.84       58.57      2.28 o 
   3   7   8      632.61      621.86     15.92 o 
   5   7   8      290.53      279.25      5.16 o 
   0   8   8       53.87       64.30      6.34 o 
   2   8   8      605.23      662.42      8.00 o 
   4   8   8      386.71      375.64      5.80 o 
   6   8   8      249.76      257.02      5.93 o 
   8   8   8      163.50      147.74      9.43 o 
   1   9   8      157.08      149.67      8.40 o 
   3   9   8     1215.96     1194.54     13.68 o 
   5   9   8       46.09       46.28      3.44 o 
   7   9   8       92.63      115.74      5.71 o 
   0  10   8      121.18      123.10      8.08 o 
   2  10   8      325.84      327.78      7.23 o 
   4  10   8      170.84      175.54      5.14 o 
   6  10   8      373.33      364.75      8.93 o 
   8  10   8      554.16      546.32     12.34 o 
  10  10   8       26.01       36.73     10.75 o 
   1  11   8      202.73      217.30      8.05 o 
   3  11   8       66.35       67.51      4.59 o 
   5  11   8      231.68      246.26      7.50 o 
   7  11   8       25.43       26.06      4.76 o 
   9  11   8       29.34       42.38      5.58 o 
   0  12   8      199.02      213.70     10.89 o 
   2  12   8       38.45       29.66      4.56 o 
   4  12   8      116.41      146.07      7.84 o 
   6  12   8       29.79       30.22      6.66 o 
   8  12   8       10.30       18.55      5.22 o 
   1  13   8      262.12      245.54      9.45 o 
   3  13   8      122.23      134.73     10.34 o 
   5  13   8       54.02       65.90      7.67 o 
   7  13   8       48.44       30.11      9.35 o 
   0  14   8       37.66       70.59     10.19 o 
   2  14   8      102.99      107.17      8.20 o 
   4  14   8      101.35       86.52     13.14 o 
   6  14   8      194.02      197.21     11.64 o 
   1  15   8       87.62       89.82      8.70 o 
   3  15   8       78.31       97.39      9.37 o 
   1   2   9     1415.08     1524.66      9.32 o 
   2   3   9     1178.81     1019.35      8.79 o 
   1   4   9      587.99      536.92      5.40 o 
   3   4   9     4283.46     4494.58     25.59 o 
   2   5   9      926.04      989.07      8.22 o 
   4   5   9     1145.97     1146.63      9.35 o 
   1   6   9     1237.55     1320.37     10.45 o 
   3   6   9      545.09      514.30      5.76 o 
   5   6   9       85.02       90.28      3.01 o 
   2   7   9       97.03      112.71      4.27 o 
   4   7   9      236.92      262.09      4.71 o 
   6   7   9      792.73      801.90      9.84 o 
   1   8   9       24.31       34.10      2.40 o 
   3   8   9      285.09      301.77      6.50 o 
   5   8   9        1.12        1.69      2.19 o 
   7   8   9      120.77      108.54      4.96 o 
   2   9   9      316.09      289.49     10.78 o 
   4   9   9      312.89      309.65      5.89 o 
   6   9   9       12.24       14.29      3.02 o 
   8   9   9       63.66       58.92      5.60 o 
   1  10   9       50.44       62.71      4.62 o 
   3  10   9       20.03       21.66      3.35 o 
   5  10   9       23.85       24.18      3.61 o 
   7  10   9      343.45      322.21      8.87 o 
   9  10   9       23.88       29.15      5.36 o 
   2  11   9      506.48      532.41     10.97 o 
   4  11   9      279.12      260.19      7.42 o 
   6  11   9       25.03       27.13      4.81 o 
   8  11   9       51.72       53.51      5.80 o 
  10  11   9        7.05       16.15      5.53 o 
   1  12   9      310.43      316.15      9.02 o 
   3  12   9      136.38      139.42      6.03 o 
   5  12   9       25.28       14.73      5.05 o 
   7  12   9       53.02       55.23      7.71 o 
   9  12   9        4.01       -0.21      5.28 o 
   2  13   9      187.08      162.27      7.24 o 
   4  13   9       73.16       57.71      6.49 o 
   6  13   9        9.20       11.49      6.96 o 
   1  14   9       42.67       42.73      8.95 o 
   3  14   9        7.65       13.97      5.45 o 
   5  14   9       43.72       51.85      8.08 o 
   2  15   9       11.83       16.32      7.94 o 
   1   1  10    19662.44    22235.12    145.06 o 
   0   2  10      111.06       97.33      3.07 o 
   1   3  10     1893.89     2071.20     12.83 o 
   3   3  10      110.39       81.34      4.03 o 
   0   4  10      136.24      146.12      4.47 o 
   2   4  10      996.11     1051.89      8.56 o 
   1   5  10      246.16      247.58      3.82 o 
   3   5  10       49.57       59.54      2.30 o 
   5   5  10       71.69       49.96      3.78 o 
   0   6  10     1910.89     1915.99     20.47 o 
   2   6  10      428.19      447.76      5.39 o 
   4   6  10      409.69      374.47      6.00 o 
   1   7  10      752.19      761.39     13.39 o 
   3   7  10      249.39      289.49      5.00 o 
   5   7  10      748.47      733.92      9.03 o 
   7   7  10      753.75      598.88     11.98 o 
   0   8  10      370.99      358.07      9.24 o 
   2   8  10      419.09      398.68      6.11 o 
   4   8  10      553.44      528.84      7.39 o 
   6   8  10      294.18      290.53      6.98 o 
   1   9  10      163.96      176.58      4.97 o 
   3   9  10      469.93      414.37      8.02 o 
   5   9  10      218.51      225.15      6.07 o 
   7   9  10      420.66      359.85      8.16 o 
   9   9  10      702.15      626.73     19.07 o 
   0  10  10      411.91      393.11     12.90 o 
   2  10  10      251.97      238.87      6.51 o 
   4  10  10       99.18       91.52      4.20 o 
   6  10  10      121.69      111.56      5.33 o 
   8  10  10      368.13      336.12     12.02 o 
   1  11  10      214.48      196.85      7.08 o 
   3  11  10       79.35       68.03      4.74 o 
   5  11  10      162.87      163.67      6.12 o 
   7  11  10       20.80       27.94      5.03 o 
   9  11  10      150.06      151.00      7.89 o 
   0  12  10       63.00       30.71      6.72 o 
   2  12  10        8.39        9.61      5.01 o 
   4  12  10       46.34       34.59      6.49 o 
   6  12  10       54.69       49.90      6.81 o 
   8  12  10        1.48        3.95      4.71 o 
   1  13  10      145.48      128.71      7.71 o 
   3  13  10        2.83       -4.69      4.13 o 
   5  13  10        6.86       11.88      6.66 o 
   7  13  10       21.13       17.67      6.21 o 
   0  14  10      282.93      251.35     12.86 o 
   2  14  10       61.46       74.75      6.79 o 
   4  14  10       51.49       59.73      7.06 o 
   1   2  11     4671.67     4932.78     24.38 o 
   2   3  11     4685.02     5063.64     33.63 o 
   1   4  11     3493.14     3603.68     21.41 o 
   3   4  11     1303.23     1413.28     10.82 o 
   2   5  11     1518.93     1340.73     11.24 o 
   4   5  11       18.88       17.83      1.93 o 
   1   6  11      191.54      207.61      3.76 o 
   3   6  11      204.59      211.46      3.93 o 
   5   6  11      541.22      527.23      6.92 o 
   2   7  11      112.22      105.97      4.47 o 
   4   7  11      403.05      385.17      5.96 o 
   6   7  11      135.28      129.18      4.33 o 
   1   8  11      311.65      311.64      6.31 o 
   3   8  11       45.20       43.88      2.70 o 
   5   8  11      235.51      222.55      5.22 o 
   7   8  11      371.06      331.57      7.10 o 
   2   9  11      252.84      241.56      5.56 o 
   4   9  11      121.56       99.64      3.94 o 
   6   9  11       69.03       77.48      4.23 o 
   8   9  11      282.85      272.97      7.53 o 
   1  10  11       26.98       25.06      3.59 o 
   3  10  11       12.05       17.83      3.10 o 
   5  10  11      147.35      134.32      5.62 o 
   7  10  11      296.07      278.57      8.40 o 
   9  10  11       72.17       85.33      6.78 o 
   2  11  11       53.81       56.73      4.62 o 
   4  11  11      203.28      181.42      6.30 o 
   6  11  11       50.30       48.74      5.03 o 
   8  11  11      246.87      220.20      9.43 o 
   1  12  11       11.99        8.20      4.20 o 
   3  12  11       39.72       44.24      4.51 o 
   5  12  11       31.65       12.69      5.79 o 
   7  12  11       30.96       26.58      5.26 o 
   2  13  11      105.77      101.33      5.86 o 
   4  13  11        1.97        2.01      4.56 o 
   6  13  11       35.91       42.94      7.42 o 
   1  14  11        2.72        6.28      4.50 o 
   3  14  11        0.78       -2.67      5.22 o 
   0   0  12    63963.35    75291.65   1161.72 o 
   0   2  12     1360.54     1539.58     15.26 o 
   2   2  12     2352.00     2355.17     19.73 o 
   1   3  12     1095.05     1205.53      8.14 o 
   0   4  12     5017.25     5170.60     38.34 o 
   2   4  12      441.00      493.73      5.75 o 
   4   4  12     5856.45     5583.84    123.12 o 
   1   5  12      475.59      463.05      5.60 o 
   3   5  12      384.34      399.17      5.37 o 
   0   6  12      224.45      229.07      5.68 o 
   2   6  12      215.93      203.07      3.94 o 
   4   6  12     1058.13      970.39      9.82 o 
   6   6  12     1868.88     1871.42     23.22 o 
   1   7  12       65.05       67.33      2.68 o 
   3   7  12      823.73      819.97      9.39 o 
   5   7  12      412.45      418.70      7.74 o 
   0   8  12     2267.71     2282.24     28.78 o 
   2   8  12       63.64       67.66      3.17 o 
   4   8  12      260.93      262.33      5.24 o 
   6   8  12      435.15      395.81      7.61 o 
   8   8  12     1550.30     1452.57     24.58 o 
   1   9  12       14.49       12.92      3.01 o 
   3   9  12      451.12      406.72      7.53 o 
   5   9  12      185.67      180.63      5.46 o 
   7   9  12      424.81      442.56     10.23 o 
   0  10  12       49.03       53.88      6.83 o 
   2  10  12       60.11       52.99      3.99 o 
   4  10  12      314.95      261.11      6.52 o 
   6  10  12      285.44      239.64      7.16 o 
   8  10  12       54.96       55.16      4.65 o 
  10  10  12      159.65      169.40     11.72 o 
   1  11  12      426.38      425.39     10.32 o 
   3  11  12       66.59       53.09      4.58 o 
   5  11  12       82.62       89.56      5.06 o 
   7  11  12      260.67      241.10      8.32 o 
   9  11  12       82.32       66.25      6.37 o 
   0  12  12      252.83      244.71     14.08 o 
   2  12  12      208.28      182.03      6.85 o 
   4  12  12      745.30      697.46     14.15 o 
   6  12  12        2.13        4.57      4.74 o 
   8  12  12       49.10       63.87      6.97 o 
   1  13  12      364.54      344.31     10.04 o 
   3  13  12       25.78       30.35      5.02 o 
   5  13  12       27.24       30.00      5.27 o 
   0  14  12      553.56      548.51     19.47 o 
   2  14  12      154.00      142.66      6.95 o 
   1   2  13     1638.44     1564.92      9.82 o 
   2   3  13      480.01      520.79      5.27 o 
   1   4  13      145.04      173.79      3.37 o 
   3   4  13      362.70      346.55      5.95 o 
   2   5  13      451.92      433.34      5.69 o 
   4   5  13      424.91      391.05      5.65 o 
   1   6  13     1022.98      918.52     11.86 o 
   3   6  13       79.53       73.22      2.94 o 
   5   6  13       60.16       48.58      2.99 o 
   2   7  13     1115.33     1126.72     10.87 o 
   4   7  13       42.09       47.79      2.95 o 
   6   7  13      379.85      361.32      8.18 o 
   1   8  13       25.96       34.80      3.19 o 
   3   8  13      469.23      474.07      7.05 o 
   5   8  13      105.77      107.59      4.32 o 
   7   8  13      356.65      328.30      7.24 o 
   2   9  13      334.24      347.12      6.58 o 
   4   9  13      383.20      362.11      7.42 o 
   6   9  13       77.12       71.70      4.18 o 
   8   9  13      128.98      153.08      6.11 o 
   1  10  13      937.89      934.84     12.72 o 
   3  10  13      603.81      581.00      9.47 o 
   5  10  13      243.88      214.45      6.82 o 
   7  10  13      116.11      106.61      6.11 o 
   9  10  13      448.60      420.23      9.74 o 
   2  11  13      276.61      273.69      7.89 o 
   4  11  13       16.64       10.45      3.89 o 
   6  11  13       21.34       23.10      4.20 o 
   8  11  13       81.02       97.89      6.31 o 
   1  12  13        3.05        4.10      4.07 o 
   3  12  13       87.96       90.65      5.61 o 
   5  12  13       13.25       23.17      5.10 o 
   7  12  13      120.76      141.83      8.34 o 
   2  13  13       21.75       32.48      4.71 o 
   4  13  13       34.19       32.72      5.48 o 
   1  14  13      185.55      201.04      8.07 o 
   1   1  14     3972.31     4225.01     41.57 o 
   0   2  14     3328.75     3376.76     26.77 o 
   1   3  14     2065.55     2221.07     14.53 o 
   3   3  14     4030.23     4008.60     55.29 o 
   0   4  14      116.02      101.76      4.76 o 
   2   4  14     1677.10     1672.17     12.14 o 
   1   5  14      566.32      534.98      6.20 o 
   3   5  14     3854.83     3828.66     28.68 o 
   5   5  14     1471.95     1540.20     18.08 o 
   0   6  14     6877.92     6881.03     54.73 o 
   2   6  14       74.78       72.97      3.06 o 
   4   6  14     1709.36     1682.21     14.35 o 
   1   7  14     3499.97     3432.90     23.48 o 
   3   7  14      136.95      141.19      4.27 o 
   5   7  14     1005.22     1022.90     11.63 o 
   7   7  14      306.06      274.07      8.91 o 
   0   8  14      340.02      303.64      8.65 o 
   2   8  14     1027.62     1015.29     10.66 o 
   4   8  14      504.05      497.47      7.45 o 
   6   8  14       34.29       39.78      3.81 o 
   1   9  14     2087.50     2063.92     19.02 o 
   3   9  14      271.17      227.93      5.67 o 
   5   9  14      416.48      397.06      7.99 o 
   7   9  14      488.55      498.73     10.05 o 
   9   9  14      282.14      268.40     11.15 o 
   0  10  14     1467.98     1524.46     24.31 o 
   2  10  14       21.50       28.91      3.98 o 
   4  10  14      831.52      853.62     12.96 o 
   6  10  14       75.50       78.28      5.35 o 
   8  10  14      141.88      150.60      6.96 o 
   1  11  14      328.98      326.63      8.70 o 
   3  11  14      548.82      520.38      9.94 o 
   5  11  14      335.19      310.32      8.33 o 
   7  11  14      105.65      104.00      6.32 o 
   0  12  14      520.65      539.02     17.22 o 
   2  12  14      362.84      372.24      9.69 o 
   4  12  14       40.69       38.01      5.46 o 
   6  12  14        4.48        7.33      4.85 o 
   1  13  14      119.66      106.08      6.29 o 
   3  13  14      264.78      240.12     13.77 o 
   1   2  15      344.70      315.94      5.64 o 
   2   3  15      192.04      237.13      4.76 o 
   1   4  15      516.51      496.81      6.09 o 
   3   4  15     3771.80     3659.06     23.24 o 
   2   5  15      687.41      653.68      7.16 o 
   4   5  15      953.65      977.40      9.71 o 
   1   6  15      659.42      695.54      7.86 o 
   3   6  15     3608.05     3658.16     23.68 o 
   5   6  15        7.73        4.63      2.82 o 
   2   7  15       87.71       80.00      3.77 o 
   4   7  15      778.95      791.19      9.53 o 
   6   7  15      294.42      277.14      6.38 o 
   1   8  15      275.83      272.35      6.50 o 
   3   8  15     1563.91     1586.37     14.44 o 
   5   8  15       50.38       54.13      3.80 o 
   7   8  15      284.89      296.05      7.21 o 
   2   9  15      183.06      192.39      5.80 o 
   4   9  15      215.31      248.05      6.59 o 
   6   9  15      131.95      153.22      5.69 o 
   8   9  15       15.43       20.44      3.94 o 
   1  10  15      440.01      463.14      9.22 o 
   3  10  15     1117.22     1086.63     13.72 o 
   5  10  15       71.29       53.44      4.73 o 
   7  10  15      137.22      144.52      6.92 o 
   9  10  15       82.28      114.51      5.96 o 
   2  11  15      159.08      129.46      6.24 o 
   4  11  15      290.91      293.47      8.92 o 
   6  11  15       12.98       17.84      4.26 o 
   1  12  15       18.67       13.08      4.41 o 
   3  12  15       14.32       21.26      5.01 o 
   5  12  15      110.89      156.46      7.87 o 
   2  13  15      188.29      195.78      7.84 o 
   0   0  16     1796.92     1791.93     46.01 o 
   0   2  16      358.13      343.46      6.92 o 
   2   2  16       99.93       88.79      4.36 o 
   1   3  16      915.30      915.72     11.97 o 
   0   4  16     1443.54     1336.61     24.79 o 
   2   4  16      382.66      393.00      5.84 o 
   4   4  16      895.90      947.13     13.58 o 
   1   5  16     2557.88     2570.47     17.96 o 
   3   5  16     2049.89     2014.47     15.44 o 
   0   6  16    12286.44    12519.20    133.61 o 
   2   6  16     2435.64     2473.02     17.81 o 
   4   6  16      384.00      392.45      6.75 o 
   6   6  16      497.07      504.20     11.80 o 
   1   7  16     1031.34      987.15     10.62 o 
   3   7  16     3565.16     3642.76     25.98 o 
   5   7  16      721.11      659.10      9.48 o 
   0   8  16     8250.67     8322.12     73.87 o 
   2   8  16     1504.90     1481.64     17.14 o 
   4   8  16      160.66      150.94      5.94 o 
   6   8  16       98.28       99.13      4.57 o 
   8   8  16      581.43      578.36     16.03 o 
   1   9  16       94.46       80.61      4.24 o 
   3   9  16      265.90      283.47      6.87 o 
   5   9  16      155.01      168.27      6.34 o 
   7   9  16       31.64       38.80      4.32 o 
   0  10  16       34.08       40.81      5.48 o 
   2  10  16      101.47      109.05      5.37 o 
   4  10  16      122.87      127.47      5.94 o 
   6  10  16      113.18      106.95      5.70 o 
   8  10  16       24.06       20.97      4.60 o 
   1  11  16      479.07      500.55     10.95 o 
   3  11  16      286.46      331.79      8.41 o 
   5  11  16       92.97       99.40      5.70 o 
   7  11  16       52.36       51.98      5.62 o 
   0  12  16      101.27      107.12      8.07 o 
   2  12  16        3.17        3.30      4.35 o 
   4  12  16       52.58       50.65      6.03 o 
   1  13  16        0.91        3.09      4.52 o 
   1   2  17      353.02      352.89      5.51 o 
   2   3  17      540.27      534.03      7.07 o 
   1   4  17      579.94      569.18      7.40 o 
   3   4  17     4143.95     4295.44     26.94 o 
   2   5  17      801.59      768.40      9.00 o 
   4   5  17      597.94      610.11      7.88 o 
   1   6  17      861.48      861.85      9.28 o 
   3   6  17     1502.39     1557.71     14.35 o 
   5   6  17      109.17       98.24      4.18 o 
   2   7  17     1185.60     1199.69     12.84 o 
   4   7  17     1203.71     1222.49     12.65 o 
   6   7  17      276.27      280.61      6.59 o 
   1   8  17       54.75       47.49      3.87 o 
   3   8  17     1568.65     1612.44     15.73 o 
   5   8  17      120.22      114.26      5.87 o 
   7   8  17      379.15      372.07      8.27 o 
   2   9  17      323.22      337.62      7.56 o 
   4   9  17       67.40       66.81      5.21 o 
   6   9  17       38.61       32.05      5.27 o 
   8   9  17        6.22        2.06      3.83 o 
   1  10  17      677.06      670.96     10.76 o 
   3  10  17      649.19      660.11     11.41 o 
   5  10  17      134.44      135.49      6.51 o 
   7  10  17       99.97      102.76      8.60 o 
   2  11  17       61.21       57.00      5.28 o 
   4  11  17      112.67      129.75      6.58 o 
   6  11  17       38.92       28.58      4.92 o 
   1  12  17       30.29       42.20      4.82 o 
   3  12  17      111.75      142.91      7.70 o 
   1   1  18      510.48      477.67     11.31 o 
   0   2  18      657.81      697.96     21.66 o 
   1   3  18      569.84      590.95      7.99 o 
   3   3  18     3458.26     3189.80     33.34 o 
   0   4  18     1051.48     1011.03     15.55 o 
   2   4  18       36.55       34.34      3.01 o 
   1   5  18     1114.52     1138.26     11.43 o 
   3   5  18     5503.35     5629.54     35.45 o 
   5   5  18     3783.34     3814.32     38.63 o 
   0   6  18     8365.58     8922.04     77.01 o 
   2   6  18       83.81       89.19      4.14 o 
   4   6  18     2972.97     2947.01     23.40 o 
   1   7  18     1136.56     1135.60     12.50 o 
   3   7  18      401.84      397.77      7.45 o 
   5   7  18      589.71      544.28      9.37 o 
   7   7  18      174.32      171.04      8.00 o 
   0   8  18       43.97       44.32      5.31 o 
   2   8  18      236.71      258.03      8.21 o 
   4   8  18      697.01      667.92      9.80 o 
   6   8  18       61.55       63.26      4.17 o 
   1   9  18      793.00      831.18     11.81 o 
   3   9  18      140.59      146.46      5.58 o 
   5   9  18       98.17      101.40      5.95 o 
   7   9  18       23.86       29.60      4.07 o 
   0  10  18      264.91      274.87      9.68 o 
   2  10  18       78.68       85.81      5.35 o 
   4  10  18       94.38       79.12      5.89 o 
   6  10  18        4.42       -1.70      4.32 o 
   1  11  18       91.50       99.38      5.62 o 
   3  11  18      438.64      438.49     10.92 o 
   5  11  18      513.28      558.73     12.31 o 
   0  12  18      233.41      272.36     11.92 o 
   2  12  18      130.83      150.45      7.27 o 
   1   2  19      125.78      125.22      4.64 o 
   2   3  19      127.44      112.83      4.29 o 
   1   4  19       27.88       13.24      2.88 o 
   3   4  19      458.10      447.93      7.69 o 
   2   5  19      604.95      621.77      8.39 o 
   4   5  19      188.26      175.38      5.08 o 
   1   6  19        4.11       -0.15      2.86 o 
   3   6  19      151.97      168.78      5.25 o 
   5   6  19      114.83      121.10      5.09 o 
   2   7  19       21.47       21.84      3.36 o 
   4   7  19       74.44       73.05      4.18 o 
   6   7  19      162.78      175.55      5.94 o 
   1   8  19       13.36       13.24      3.56 o 
   3   8  19       86.03       85.78      5.86 o 
   5   8  19       80.42       80.58      4.59 o 
   7   8  19       66.78       82.97      5.03 o 
   2   9  19      195.77      213.11      6.50 o 
   4   9  19      178.59      178.57      7.23 o 
   6   9  19       78.46       98.35      5.97 o 
   1  10  19      156.00      150.35      6.26 o 
   3  10  19      646.33      619.51     11.53 o 
   5  10  19       94.17      125.74      7.95 o 
   2  11  19      127.96      118.31      6.54 o 
   0   0  20     2675.68     2437.28     61.90 o 
   0   2  20      264.59      233.53      8.53 o 
   2   2  20      610.98      548.31     16.93 o 
   1   3  20      450.50      419.79      8.00 o 
   0   4  20     2119.44     1969.39     27.37 o 
   2   4  20      807.64      787.79     14.04 o 
   4   4  20      556.53      552.69     13.85 o 
   1   5  20      340.38      360.14      7.24 o 
   3   5  20      314.74      339.21      6.68 o 
   0   6  20      458.23      465.09     11.20 o 
   2   6  20      153.52      155.04      5.55 o 
   4   6  20       31.48       26.65      3.41 o 
   6   6  20     1439.26     1434.76     24.29 o 
   1   7  20       62.53       61.73      4.28 o 
   3   7  20      594.53      589.53      9.29 o 
   5   7  20       65.73       58.81      4.29 o 
   0   8  20      535.69      556.21     14.71 o 
   2   8  20      158.00      145.15      5.99 o 
   4   8  20       49.74       60.49      5.04 o 
   6   8  20      382.13      407.85      8.77 o 
   1   9  20       19.46       16.61      3.92 o 
   3   9  20      376.22      383.57      8.51 o 
   5   9  20       10.98        0.53      4.31 o 
   0  10  20       83.47      105.80      8.23 o 
   2  10  20       78.08       98.62      5.67 o 
   4  10  20      203.41      256.26     10.39 o 
   1  11  20      220.72      241.47      9.33 o 
   1   2  21      201.79      153.97      5.35 o 
   2   3  21      241.29      194.15      5.91 o 
   1   4  21      547.14      539.45      9.32 o 
   3   4  21      409.57      390.79      8.08 o 
   2   5  21      307.27      332.92      9.23 o 
   4   5  21       48.40       54.28      4.53 o 
   1   6  21       90.39       77.28      4.33 o 
   3   6  21      117.34      122.99      6.78 o 
   5   6  21       77.39       79.49      4.84 o 
   2   7  21       83.41       79.33      4.62 o 
   4   7  21      112.64      117.19      5.08 o 
   6   7  21      161.87      169.50      6.30 o 
   1   8  21       71.72       93.25      5.36 o 
   3   8  21        6.03        5.03      3.68 o 
   5   8  21       93.82      119.65      5.64 o 
   2   9  21       53.38       53.38      5.79 o 
   4   9  21      125.97      156.18      7.80 o 
   1  10  21       42.22       31.68      5.49 o 
   3  10  21       92.68       94.29      6.97 o 
   1   1  22     4476.01     3852.79     44.77 o 
   0   2  22      401.05      390.95     11.70 o 
   1   3  22      414.86      364.65      7.89 o 
   3   3  22      237.54      191.71      9.81 o 
   0   4  22      437.48      393.59     11.70 o 
   2   4  22      191.41      185.69      7.28 o 
   1   5  22      309.02      292.54      7.22 o 
   3   5  22      481.92      484.35      9.23 o 
   5   5  22       43.23       63.61      7.44 o 
   0   6  22      154.08      176.35      8.38 o 
   2   6  22       56.61       77.29      4.96 o 
   4   6  22       79.25       95.24      5.24 o 
   1   7  22       19.98       16.07      4.25 o 
   3   7  22       29.76       35.21      4.62 o 
   5   7  22       76.96       73.41      5.23 o 
   0   8  22       27.44       35.62      6.31 o 
   2   8  22       65.20       56.19      5.02 o 
   4   8  22       90.67       90.66      6.33 o 
   1   9  22        4.60        2.98      4.79 o 
   3   9  22       19.46       16.75      4.41 o 
   1   2  23       96.39       84.43      4.58 o 
   2   3  23       26.10       36.56      3.62 o 
   1   4  23      199.23      196.42      6.19 o 
   3   4  23      158.13      142.36      6.41 o 
   2   5  23       98.65       93.82      4.84 o 
   4   5  23       53.88       60.97      4.55 o 
   1   6  23       25.10       36.25      4.39 o 
   3   6  23       21.29       22.38      3.98 o 
   5   6  23       56.03       75.33      8.38 o 
   2   7  23      333.81      336.43      8.74 o 
   4   7  23       72.74       69.88      5.99 o 
   1   8  23       61.02       69.39      5.70 o 
   3   8  23       64.47       71.99      5.56 o 
   0   0  24     1456.38     1483.84     48.49 o 
   0   2  24       30.35       38.05      5.57 o 
   2   2  24      178.07      166.43     10.71 o 
   1   3  24      103.34       91.06      4.74 o 
   0   4  24      584.98      546.93     20.10 o 
   2   4  24        7.36        7.37      3.33 o 
   4   4  24      220.07      224.33      9.74 o 
   1   5  24       54.68       45.19      4.10 o 
   3   5  24       30.83       25.99      5.00 o 
   0   6  24       35.16       28.29      5.35 o 
   2   6  24      183.53      176.86      6.88 o 
   4   6  24        5.26        5.88      3.79 o 
   1   7  24      104.13      115.68      6.47 o 
   3   7  24        3.05        7.81      4.07 o 
   1   2  25        3.99        4.82      3.32 o 
   2   3  25        5.57       17.04      3.60 o 
   1   4  25      124.46      148.55      5.82 o 
   3   4  25      155.30      160.97      6.13 o 
   2   5  25       59.75       93.42      5.06 o 
   4   5  25      259.85      279.32      8.34 o 
   1   6  25       44.39       63.26      5.10 o 
   3   6  25      127.54      153.16      6.72 o 
   1   1  26       43.42       19.24      5.33 o 
   0   2  26        3.35        1.97      4.83 o 
   1   3  26      244.22      309.47      8.03 o 
   3   3  26       41.03       42.10      6.22 o 
   0   4  26       32.10       38.07      6.05 o 
   2   4  26        8.37       14.44      3.87 o 
   1   5  26       86.92      118.56      5.90 o 
   1   2  27       21.89       21.05      4.02 o 
                                                 
